# Supplementary material for: Crystal structures of 2′-benzoyl-1′-(4-methyl­phenyl)-1,1′,2,2′,5′,6′,7′,7a′-octa­hydro­spiro­[indole-3,3′-pyrrolizin]-2-one and 2′-(4-bromo­benzoyl)-1′-(2-chloro­phen­yl)-1,1′,2,2′,5′,6′,7′,7a′-octa­hydro­spiro­[indole-3,3′-pyrrolizin]-2-one
Source: Acta Crystallogr E Crystallogr Commun. 2016 Oct 25;72(Pt 11):1637–41. doi: 10.1107/S2056989016016741 (PMC5095850; doi:10.1107/S2056989016016741)
Supplement: Supplementary file 1 [file e-72-01637-sup1.cif]

##############################################################################
#                                                                            #
# This CIF contains the data in a paper accepted for publication in          #
# Acta Crystallographica Section E. It conforms to the requirements of       #
# Notes for Authors for Acta Crystallographica Section E, and has been       #
# peer reviewed under the auspices of the IUCr Commission on Journals.       #
#                                                                            #
# Full details of the Crystallographic Information File format               #
# are given in the paper "The Crystallographic Information File (CIF):       #
# a New Standard Archive File for Crystallography" by S. R. Hall, F. H.      #
# Allen and I. D. Brown [Acta Cryst. (1991), A47, 655-685].                  #
#                                                                            #
# The current version of the core CIF dictionary is obtainable from          #
# ftp://ftp.iucr.org/pub/cif_core.dic.                                       #
#                                                                            #
# Software is freely available for graphical display of the structure(s)     #
# in this CIF. For information consult the CIF software page                 #
# http://www.iucr.org/resources/cif/software.                                #
#                                                                            #
# This file may be used for bona fide research purposes within the           #
# scientific community so long as proper attribution is given to the journal # 
# article from which it was obtained.                                        #
#                                                                            #
##############################################################################
data_I
_database_code_depnum_ccdc_archive 'CCDC 1503429'
_audit_creation_method     'SHELXL-2014/7'
_chemical_name_systematic
;\
2'-Benzoyl-1'-(4-methylphenyl)-1,1',2,2',5',6',7',7a'-\
octahydrospiro[indole-3,3'-pyrrolizin]-2-one
;
_chemical_name_common     ?
_chemical_formula_moiety     'C28 H26 N2 O2'
_chemical_formula_sum     'C28 H26 N2 O2'
_chemical_formula_iupac     'C28 H26 N2 O2'
_chemical_formula_weight     422.51
_chemical_melting_point     ?
_shelx_space_group_comment
;
The symmetry employed for this shelxl refinement is uniquely defined
by the following loop, which should always be used as a source of
symmetry information in preference to the above space-group names.
They are only intended as comments.
;
_space_group_crystal_system     orthorhombic
_space_group_name_H-M_alt     'F d d 2'
_space_group_name_Hall     'F 2 -2d'
loop_
    _space_group_symop_operation_xyz
    'x, y, z'
    '-x, -y, z'
    '-x+1/4, y+1/4, z+1/4'
    'x+3/4, -y+3/4, z+1/4'
    'x, y+1/2, z+1/2'
    '-x, -y+1/2, z+1/2'
    '-x+1/4, y+3/4, z+3/4'
    'x+3/4, -y+5/4, z+3/4'
    'x+1/2, y, z+1/2'
    '-x+1/2, -y, z+1/2'
    '-x+3/4, y+1/4, z+3/4'
    'x+5/4, -y+3/4, z+3/4'
    'x+1/2, y+1/2, z'
    '-x+1/2, -y+1/2, z'
    '-x+3/4, y+3/4, z+1/4'
    'x+5/4, -y+5/4, z+1/4'
_cell_length_a     36.030(2)
_cell_length_b     24.2248(16)
_cell_length_c     10.1301(6)
_cell_angle_alpha     90
_cell_angle_beta     90
_cell_angle_gamma     90
_cell_volume     8841.7(9)
_cell_formula_units_Z     16
_cell_measurement_reflns_used     3325
_cell_measurement_theta_min     2.0
_cell_measurement_theta_max     26.8
_cell_measurement_temperature     295(2)
_exptl_crystal_description     needle
_exptl_crystal_colour     colourless
_exptl_crystal_size_max     0.26
_exptl_crystal_size_mid     0.18
_exptl_crystal_size_min     0.15
_exptl_crystal_density_diffrn     1.270
_exptl_crystal_density_meas     ?
_exptl_crystal_density_method     ?
_exptl_crystal_F_000     3584
_exptl_absorpt_coefficient_mu     0.080
_exptl_absorpt_correction_type     multi-scan
_exptl_absorpt_process_details
;
(SADABS; Bruker, 2009)
;
_shelx_estimated_absorpt_T_min     ?
_shelx_estimated_absorpt_T_max     ?
_exptl_absorpt_correction_T_min     0.98
_exptl_absorpt_correction_T_max     0.99
_diffrn_ambient_temperature     295(2)
_diffrn_radiation_type     MoK\a
_diffrn_radiation_wavelength     0.71073
_diffrn_measurement_device_type     'Bruker SMART APEX CCD'
_diffrn_measurement_method     '\w scans'
_diffrn_detector_area_resol_mean     ?
_diffrn_reflns_number     36903
_diffrn_reflns_av_R_equivalents     0.1081
_diffrn_reflns_theta_min     2.026
_diffrn_reflns_theta_max     26.857
_diffrn_reflns_theta_full     25.242
_diffrn_measured_fraction_theta_max     0.997
_diffrn_measured_fraction_theta_full     1.000
_diffrn_reflns_limit_h_min     -45
_diffrn_reflns_limit_h_max     45
_diffrn_reflns_limit_k_min     -30
_diffrn_reflns_limit_k_max     30
_diffrn_reflns_limit_l_min     -11
_diffrn_reflns_limit_l_max     12
_refine_special_details
;
 Refined as a 2-component perfect inversion twin.
;
_reflns_number_total     4649
_reflns_number_gt     3325
_reflns_threshold_expression     'I > 2\s(I)'
_refine_ls_structure_factor_coef     Fsqd
_refine_ls_matrix_type     full
_refine_ls_R_factor_all     0.0701
_refine_ls_R_factor_gt     0.0413
_refine_ls_wR_factor_gt     0.0967
_refine_ls_wR_factor_ref     0.1126
_refine_ls_goodness_of_fit_ref     0.984
_refine_ls_restrained_S_all     0.984
_refine_ls_number_reflns     4649
_refine_ls_number_parameters     291
_refine_ls_number_restraints     1
_refine_ls_hydrogen_treatment     constr
_refine_ls_weighting_scheme     calc
_refine_ls_weighting_details
                      'w=1/[\s^2^(Fo^2^)+(0.0652P)^2^] where P=(Fo^2^+2Fc^2^)/3'
_atom_sites_solution_hydrogens     geom
_atom_sites_solution_primary     ?
_atom_sites_solution_secondary     ?
_refine_ls_shift/su_max     0.000
_refine_ls_shift/su_mean     0.000
_refine_diff_density_max     0.184
_refine_diff_density_min     -0.139
_refine_ls_extinction_method
;
SHELXL-2014/7 (Sheldrick 2015)
;
_refine_ls_extinction_coef     0.00076(15)
_refine_ls_extinction_expression
                                  'Fc^*^=kFc[1+0.001xFc^2^\l^3^/sin(2\q)]^-1/4^'
_refine_ls_abs_structure_details
;
 Refined as a perfect inversion twin
;
_refine_ls_abs_structure_Flack     0.5
loop_
    _atom_type_symbol
    _atom_type_description
    _atom_type_scat_dispersion_real
    _atom_type_scat_dispersion_imag
    _atom_type_scat_source
    'C' 'C' 0.0033 0.0016
                         'International Tables Vol C Tables 4.2.6.8 and 6.1.1.4'
    'H' 'H' 0.0000 0.0000
                         'International Tables Vol C Tables 4.2.6.8 and 6.1.1.4'
    'N' 'N' 0.0061 0.0033
                         'International Tables Vol C Tables 4.2.6.8 and 6.1.1.4'
    'O' 'O' 0.0106 0.0060
                         'International Tables Vol C Tables 4.2.6.8 and 6.1.1.4'
_computing_data_collection
;
APEX2 (Bruker, 2009)
;
_computing_cell_refinement
;
SAINT (Bruker, 2009)
;
_computing_data_reduction
;
SAINT (Bruker, 2009)
;
_computing_structure_solution
;
<i>SHELXS2013/1</i> (Sheldrick, 2008)
;
_computing_structure_refinement
;
<i>SHELXL2014/7</i> (Sheldrick, 2015)
;
_computing_molecular_graphics
;
PLUTON (Spek, 2009), Mercury (Macrae <i>et al.</i>,  2006)
;
_computing_publication_material
;
publCIF (Westrip, 2010)
;
loop_
    _atom_site_type_symbol
    _atom_site_label
    _atom_site_fract_x
    _atom_site_fract_y
    _atom_site_fract_z
    _atom_site_U_iso_or_equiv
    _atom_site_adp_type
    _atom_site_calc_flag
    _atom_site_occupancy
    _atom_site_disorder_assembly
    _atom_site_disorder_group
    O O1 0.27285(7) 1.01345(8) -0.0201(2) 0.0579(6) Uani d 1 . .
    O O2 0.31457(6) 0.81610(7) -0.0631(2) 0.0509(6) Uani d 1 . .
    N N1 0.25279(7) 0.96268(9) -0.1968(2) 0.0418(6) Uani d 1 . .
    H H1 0.2547 0.9874 -0.2574 0.050 Uiso calc 1 . .
    N N2 0.23589(7) 0.92646(10) 0.1303(2) 0.0429(6) Uani d 1 . .
    C C1 0.26150(8) 0.97090(11) -0.0689(3) 0.0398(7) Uani d 1 . .
    C C2 0.25557(8) 0.91652(11) 0.0062(3) 0.0362(6) Uani d 1 . .
    C C3 0.23874(7) 0.88025(11) -0.0999(3) 0.0358(6) Uani d 1 . .
    C C4 0.22634(8) 0.82631(11) -0.0999(3) 0.0416(7) Uani d 1 . .
    H H4 0.2247 0.8067 -0.0212 0.050 Uiso calc 1 . .
    C C5 0.21643(9) 0.80184(12) -0.2170(3) 0.0502(8) Uani d 1 . .
    H H5 0.2079 0.7656 -0.2174 0.060 Uiso calc 1 . .
    C C6 0.21893(11) 0.83025(13) -0.3325(4) 0.0613(10) Uani d 1 . .
    H H6 0.2123 0.8128 -0.4109 0.074 Uiso calc 1 . .
    C C7 0.23109(10) 0.88454(13) -0.3362(3) 0.0556(9) Uani d 1 . .
    H H7 0.2330 0.9038 -0.4154 0.067 Uiso calc 1 . .
    C C8 0.24016(8) 0.90845(11) -0.2186(3) 0.0385(6) Uani d 1 . .
    C C9 0.19502(10) 0.92472(16) 0.1279(4) 0.0621(9) Uani d 1 . .
    H H9A 0.1862 0.9034 0.0531 0.074 Uiso calc 1 . .
    H H9B 0.1848 0.9617 0.1227 0.074 Uiso calc 1 . .
    C C10 0.18444(10) 0.89746(17) 0.2557(4) 0.0717(11) Uani d 1 . .
    H H10A 0.1828 0.9243 0.3265 0.086 Uiso calc 1 . .
    H H10B 0.1608 0.8785 0.2476 0.086 Uiso calc 1 . .
    C C11 0.21532(10) 0.85747(14) 0.2801(4) 0.0605(9) Uani d 1 . .
    H H11A 0.2118 0.8238 0.2298 0.073 Uiso calc 1 . .
    H H11B 0.2171 0.8483 0.3731 0.073 Uiso calc 1 . .
    C C12 0.24949(9) 0.88832(12) 0.2339(3) 0.0431(7) Uani d 1 . .
    H H12 0.2593 0.9101 0.3076 0.052 Uiso calc 1 . .
    C C13 0.28144(8) 0.85597(11) 0.1704(3) 0.0392(6) Uani d 1 . .
    H H13 0.2707 0.8227 0.1309 0.047 Uiso calc 1 . .
    C C14 0.29306(7) 0.89341(10) 0.0576(3) 0.0358(6) Uani d 1 . .
    H H14 0.3077 0.9240 0.0937 0.043 Uiso calc 1 . .
    C C15 0.31537(8) 0.86578(11) -0.0504(3) 0.0371(6) Uani d 1 . .
    C C16 0.33632(8) 0.90084(12) -0.1443(3) 0.0396(7) Uani d 1 . .
    C C17 0.33895(12) 0.88417(14) -0.2743(3) 0.0659(10) Uani d 1 . .
    H H17 0.3277 0.8516 -0.3016 0.079 Uiso calc 1 . .
    C C18 0.35827(14) 0.91583(17) -0.3632(4) 0.0878(15) Uani d 1 . .
    H H18 0.3592 0.9052 -0.4513 0.105 Uiso calc 1 . .
    C C19 0.37602(11) 0.96247(15) -0.3241(4) 0.0748(12) Uani d 1 . .
    H H19 0.3895 0.9832 -0.3849 0.090 Uiso calc 1 . .
    C C20 0.37413(10) 0.97879(15) -0.1964(4) 0.0646(10) Uani d 1 . .
    H H20 0.3866 1.0104 -0.1691 0.078 Uiso calc 1 . .
    C C21 0.35373(9) 0.94869(13) -0.1071(4) 0.0539(8) Uani d 1 . .
    H H21 0.3517 0.9610 -0.0204 0.065 Uiso calc 1 . .
    C C22 0.31168(8) 0.83740(11) 0.2623(3) 0.0422(7) Uani d 1 . .
    C C23 0.34826(9) 0.85341(14) 0.2504(3) 0.0528(8) Uani d 1 . .
    H H23 0.3548 0.8785 0.1849 0.063 Uiso calc 1 . .
    C C24 0.37553(10) 0.83296(15) 0.3336(3) 0.0604(9) Uani d 1 . .
    H H24 0.4000 0.8444 0.3219 0.072 Uiso calc 1 . .
    C C25 0.36741(10) 0.79638(13) 0.4324(4) 0.0591(9) Uani d 1 . .
    C C26 0.33129(12) 0.78139(15) 0.4451(4) 0.0812(13) Uani d 1 . .
    H H26 0.3247 0.7571 0.5123 0.097 Uiso calc 1 . .
    C C27 0.30406(11) 0.80081(15) 0.3620(4) 0.0717(12) Uani d 1 . .
    H H27 0.2798 0.7888 0.3738 0.086 Uiso calc 1 . .
    C C28 0.39708(13) 0.77479(18) 0.5240(5) 0.0886(13) Uani d 1 . .
    H H28A 0.3891 0.7404 0.5617 0.133 Uiso calc 1 . .
    H H28B 0.4014 0.8011 0.5932 0.133 Uiso calc 1 . .
    H H28C 0.4196 0.7691 0.4753 0.133 Uiso calc 1 . .
loop_
    _atom_site_aniso_label
    _atom_site_aniso_U_11
    _atom_site_aniso_U_22
    _atom_site_aniso_U_33
    _atom_site_aniso_U_12
    _atom_site_aniso_U_13
    _atom_site_aniso_U_23
    O1 0.0879(17) 0.0324(11) 0.0535(14) -0.0049(11) -0.0031(12) -0.0084(10)
    O2 0.0626(14) 0.0343(11) 0.0557(14) 0.0041(9) 0.0017(11) -0.0077(10)
    N1 0.0564(15) 0.0294(12) 0.0396(14) -0.0016(10) -0.0034(12) 0.0051(11)
    N2 0.0423(14) 0.0501(14) 0.0362(13) 0.0055(11) 0.0054(11) -0.0007(12)
    C1 0.0459(17) 0.0316(14) 0.0418(17) 0.0040(12) 0.0038(14) -0.0050(13)
    C2 0.0410(16) 0.0315(14) 0.0363(15) 0.0007(11) 0.0010(12) -0.0033(12)
    C3 0.0367(15) 0.0341(14) 0.0366(16) 0.0005(11) -0.0011(12) 0.0011(12)
    C4 0.0475(17) 0.0360(14) 0.0412(18) -0.0057(13) -0.0043(14) 0.0077(13)
    C5 0.061(2) 0.0368(15) 0.053(2) -0.0125(14) -0.0122(16) 0.0033(15)
    C6 0.089(3) 0.0481(18) 0.047(2) -0.0194(17) -0.0194(19) -0.0005(16)
    C7 0.081(2) 0.0445(17) 0.0416(18) -0.0116(16) -0.0134(17) 0.0076(15)
    C8 0.0418(16) 0.0317(13) 0.0421(15) -0.0025(12) -0.0041(13) 0.0034(13)
    C9 0.044(2) 0.087(3) 0.055(2) 0.0102(18) 0.0091(16) 0.001(2)
    C10 0.051(2) 0.095(3) 0.069(3) -0.0107(19) 0.0129(19) -0.005(2)
    C11 0.061(2) 0.065(2) 0.055(2) -0.0094(17) 0.0143(18) 0.0090(17)
    C12 0.0486(17) 0.0467(17) 0.0341(15) -0.0052(14) 0.0018(13) -0.0039(13)
    C13 0.0449(16) 0.0350(14) 0.0378(15) -0.0046(12) -0.0015(13) -0.0005(12)
    C14 0.0389(15) 0.0325(13) 0.0360(15) -0.0032(11) -0.0007(12) -0.0027(12)
    C15 0.0369(15) 0.0356(14) 0.0389(15) 0.0012(12) -0.0051(12) -0.0056(12)
    C16 0.0377(15) 0.0410(16) 0.0402(16) 0.0061(13) 0.0050(13) -0.0038(12)
    C17 0.094(3) 0.0537(19) 0.050(2) -0.0063(19) 0.020(2) -0.0125(17)
    C18 0.129(4) 0.080(3) 0.055(2) -0.005(3) 0.043(3) -0.014(2)
    C19 0.082(3) 0.057(2) 0.085(3) 0.0034(19) 0.037(2) 0.006(2)
    C20 0.058(2) 0.059(2) 0.077(3) -0.0122(17) 0.0173(19) -0.003(2)
    C21 0.0531(19) 0.0514(18) 0.0570(19) -0.0089(16) 0.0083(16) -0.0089(16)
    C22 0.0506(17) 0.0346(15) 0.0414(16) -0.0035(12) -0.0056(14) -0.0020(13)
    C23 0.051(2) 0.066(2) 0.0412(18) -0.0021(16) -0.0008(15) 0.0062(15)
    C24 0.050(2) 0.078(2) 0.052(2) 0.0026(17) -0.0111(16) -0.0037(19)
    C25 0.071(2) 0.0485(17) 0.057(2) 0.0037(17) -0.0218(19) -0.0026(17)
    C26 0.091(3) 0.067(2) 0.086(3) -0.023(2) -0.033(2) 0.038(2)
    C27 0.065(2) 0.071(2) 0.079(3) -0.0256(19) -0.024(2) 0.036(2)
    C28 0.095(3) 0.084(3) 0.086(3) 0.013(2) -0.041(3) 0.004(2)
_geom_special_details
;
 All esds (except the esd in the dihedral angle between two l.s. planes)
 are estimated using the full covariance matrix.  The cell esds are taken
 into account individually in the estimation of esds in distances, angles
 and torsion angles; correlations between esds in cell parameters are only
 used when they are defined by crystal symmetry.  An approximate (isotropic)
 treatment of cell esds is used for estimating esds involving l.s. planes.
;
loop_
    _geom_bond_atom_site_label_1
    _geom_bond_atom_site_label_2
    _geom_bond_site_symmetry_2
    _geom_bond_distance
    _geom_bond_publ_flag
    O1 C1 . 1.214(3) ?
    O2 C15 . 1.211(3) ?
    N1 C1 . 1.348(4) ?
    N1 C8 . 1.408(3) ?
    N1 H1 . 0.8600 ?
    N2 C2 . 1.463(4) ?
    N2 C9 . 1.473(4) ?
    N2 C12 . 1.482(4) ?
    C1 C2 . 1.537(4) ?
    C2 C3 . 1.515(4) ?
    C2 C14 . 1.552(4) ?
    C3 C4 . 1.381(4) ?
    C3 C8 . 1.384(4) ?
    C4 C5 . 1.373(4) ?
    C4 H4 . 0.9300 ?
    C5 C6 . 1.360(5) ?
    C5 H5 . 0.9300 ?
    C6 C7 . 1.387(4) ?
    C6 H6 . 0.9300 ?
    C7 C8 . 1.365(5) ?
    C7 H7 . 0.9300 ?
    C9 C10 . 1.503(5) ?
    C9 H9A . 0.9700 ?
    C9 H9B . 0.9700 ?
    C10 C11 . 1.496(5) ?
    C10 H10A . 0.9700 ?
    C10 H10B . 0.9700 ?
    C11 C12 . 1.515(4) ?
    C11 H11A . 0.9700 ?
    C11 H11B . 0.9700 ?
    C12 C13 . 1.534(4) ?
    C12 H12 . 0.9800 ?
    C13 C22 . 1.502(4) ?
    C13 C14 . 1.518(4) ?
    C13 H13 . 0.9800 ?
    C14 C15 . 1.514(4) ?
    C14 H14 . 0.9800 ?
    C15 C16 . 1.481(4) ?
    C16 C21 . 1.371(4) ?
    C16 C17 . 1.381(4) ?
    C17 C18 . 1.372(5) ?
    C17 H17 . 0.9300 ?
    C18 C19 . 1.357(6) ?
    C18 H18 . 0.9300 ?
    C19 C20 . 1.354(6) ?
    C19 H19 . 0.9300 ?
    C20 C21 . 1.375(5) ?
    C20 H20 . 0.9300 ?
    C21 H21 . 0.9300 ?
    C22 C27 . 1.371(5) ?
    C22 C23 . 1.379(4) ?
    C23 C24 . 1.386(5) ?
    C23 H23 . 0.9300 ?
    C24 C25 . 1.369(5) ?
    C24 H24 . 0.9300 ?
    C25 C26 . 1.357(5) ?
    C25 C28 . 1.509(5) ?
    C26 C27 . 1.376(5) ?
    C26 H26 . 0.9300 ?
    C27 H27 . 0.9300 ?
    C28 H28A . 0.9600 ?
    C28 H28B . 0.9600 ?
    C28 H28C . 0.9600 ?
loop_
    _geom_angle_atom_site_label_1
    _geom_angle_atom_site_label_2
    _geom_angle_atom_site_label_3
    _geom_angle_site_symmetry_1
    _geom_angle_site_symmetry_3
    _geom_angle
    _geom_angle_publ_flag
    C1 N1 C8 . . 111.3(2) ?
    C1 N1 H1 . . 124.3 ?
    C8 N1 H1 . . 124.3 ?
    C2 N2 C9 . . 117.7(2) ?
    C2 N2 C12 . . 110.2(2) ?
    C9 N2 C12 . . 108.9(2) ?
    O1 C1 N1 . . 126.6(3) ?
    O1 C1 C2 . . 124.9(3) ?
    N1 C1 C2 . . 108.5(2) ?
    N2 C2 C3 . . 120.7(2) ?
    N2 C2 C1 . . 110.6(2) ?
    C3 C2 C1 . . 101.6(2) ?
    N2 C2 C14 . . 101.1(2) ?
    C3 C2 C14 . . 112.1(2) ?
    C1 C2 C14 . . 110.7(2) ?
    C4 C3 C8 . . 118.6(3) ?
    C4 C3 C2 . . 132.7(2) ?
    C8 C3 C2 . . 108.4(2) ?
    C5 C4 C3 . . 119.5(3) ?
    C5 C4 H4 . . 120.3 ?
    C3 C4 H4 . . 120.3 ?
    C6 C5 C4 . . 120.5(3) ?
    C6 C5 H5 . . 119.8 ?
    C4 C5 H5 . . 119.8 ?
    C5 C6 C7 . . 121.6(3) ?
    C5 C6 H6 . . 119.2 ?
    C7 C6 H6 . . 119.2 ?
    C8 C7 C6 . . 117.0(3) ?
    C8 C7 H7 . . 121.5 ?
    C6 C7 H7 . . 121.5 ?
    C7 C8 C3 . . 122.7(3) ?
    C7 C8 N1 . . 127.6(3) ?
    C3 C8 N1 . . 109.7(3) ?
    N2 C9 C10 . . 104.6(3) ?
    N2 C9 H9A . . 110.8 ?
    C10 C9 H9A . . 110.8 ?
    N2 C9 H9B . . 110.8 ?
    C10 C9 H9B . . 110.8 ?
    H9A C9 H9B . . 108.9 ?
    C11 C10 C9 . . 103.8(3) ?
    C11 C10 H10A . . 111.0 ?
    C9 C10 H10A . . 111.0 ?
    C11 C10 H10B . . 111.0 ?
    C9 C10 H10B . . 111.0 ?
    H10A C10 H10B . . 109.0 ?
    C10 C11 C12 . . 103.5(3) ?
    C10 C11 H11A . . 111.1 ?
    C12 C11 H11A . . 111.1 ?
    C10 C11 H11B . . 111.1 ?
    C12 C11 H11B . . 111.1 ?
    H11A C11 H11B . . 109.0 ?
    N2 C12 C11 . . 104.9(3) ?
    N2 C12 C13 . . 105.6(2) ?
    C11 C12 C13 . . 119.2(2) ?
    N2 C12 H12 . . 108.9 ?
    C11 C12 H12 . . 108.9 ?
    C13 C12 H12 . . 108.9 ?
    C22 C13 C14 . . 116.5(2) ?
    C22 C13 C12 . . 115.9(2) ?
    C14 C13 C12 . . 102.6(2) ?
    C22 C13 H13 . . 107.1 ?
    C14 C13 H13 . . 107.1 ?
    C12 C13 H13 . . 107.1 ?
    C15 C14 C13 . . 115.2(2) ?
    C15 C14 C2 . . 112.3(2) ?
    C13 C14 C2 . . 103.2(2) ?
    C15 C14 H14 . . 108.6 ?
    C13 C14 H14 . . 108.6 ?
    C2 C14 H14 . . 108.6 ?
    O2 C15 C16 . . 120.9(3) ?
    O2 C15 C14 . . 120.2(3) ?
    C16 C15 C14 . . 118.7(2) ?
    C21 C16 C17 . . 118.5(3) ?
    C21 C16 C15 . . 122.8(3) ?
    C17 C16 C15 . . 118.6(3) ?
    C18 C17 C16 . . 119.8(3) ?
    C18 C17 H17 . . 120.1 ?
    C16 C17 H17 . . 120.1 ?
    C19 C18 C17 . . 120.8(4) ?
    C19 C18 H18 . . 119.6 ?
    C17 C18 H18 . . 119.6 ?
    C20 C19 C18 . . 119.9(4) ?
    C20 C19 H19 . . 120.1 ?
    C18 C19 H19 . . 120.1 ?
    C19 C20 C21 . . 120.0(3) ?
    C19 C20 H20 . . 120.0 ?
    C21 C20 H20 . . 120.0 ?
    C16 C21 C20 . . 120.8(3) ?
    C16 C21 H21 . . 119.6 ?
    C20 C21 H21 . . 119.6 ?
    C27 C22 C23 . . 116.0(3) ?
    C27 C22 C13 . . 120.3(3) ?
    C23 C22 C13 . . 123.7(3) ?
    C22 C23 C24 . . 121.6(3) ?
    C22 C23 H23 . . 119.2 ?
    C24 C23 H23 . . 119.2 ?
    C25 C24 C23 . . 121.7(3) ?
    C25 C24 H24 . . 119.2 ?
    C23 C24 H24 . . 119.2 ?
    C26 C25 C24 . . 116.6(3) ?
    C26 C25 C28 . . 121.9(4) ?
    C24 C25 C28 . . 121.5(4) ?
    C25 C26 C27 . . 122.3(4) ?
    C25 C26 H26 . . 118.8 ?
    C27 C26 H26 . . 118.8 ?
    C22 C27 C26 . . 121.9(4) ?
    C22 C27 H27 . . 119.0 ?
    C26 C27 H27 . . 119.0 ?
    C25 C28 H28A . . 109.5 ?
    C25 C28 H28B . . 109.5 ?
    H28A C28 H28B . . 109.5 ?
    C25 C28 H28C . . 109.5 ?
    H28A C28 H28C . . 109.5 ?
    H28B C28 H28C . . 109.5 ?
loop_
    _geom_torsion_atom_site_label_1
    _geom_torsion_atom_site_label_2
    _geom_torsion_atom_site_label_3
    _geom_torsion_atom_site_label_4
    _geom_torsion_site_symmetry_1
    _geom_torsion_site_symmetry_2
    _geom_torsion_site_symmetry_3
    _geom_torsion_site_symmetry_4
    _geom_torsion
    _geom_torsion_publ_flag
    C8 N1 C1 O1 . . . . -179.4(3) ?
    C8 N1 C1 C2 . . . . 1.9(3) ?
    C9 N2 C2 C3 . . . . -28.9(4) ?
    C12 N2 C2 C3 . . . . 96.9(3) ?
    C9 N2 C2 C1 . . . . 89.4(3) ?
    C12 N2 C2 C1 . . . . -144.8(2) ?
    C9 N2 C2 C14 . . . . -153.2(2) ?
    C12 N2 C2 C14 . . . . -27.5(3) ?
    O1 C1 C2 N2 . . . . 46.5(4) ?
    N1 C1 C2 N2 . . . . -134.8(2) ?
    O1 C1 C2 C3 . . . . 175.9(3) ?
    N1 C1 C2 C3 . . . . -5.4(3) ?
    O1 C1 C2 C14 . . . . -64.8(3) ?
    N1 C1 C2 C14 . . . . 113.9(3) ?
    N2 C2 C3 C4 . . . . -56.6(4) ?
    C1 C2 C3 C4 . . . . -179.3(3) ?
    C14 C2 C3 C4 . . . . 62.4(4) ?
    N2 C2 C3 C8 . . . . 129.8(3) ?
    C1 C2 C3 C8 . . . . 7.1(3) ?
    C14 C2 C3 C8 . . . . -111.2(3) ?
    C8 C3 C4 C5 . . . . 1.2(4) ?
    C2 C3 C4 C5 . . . . -172.0(3) ?
    C3 C4 C5 C6 . . . . 0.3(5) ?
    C4 C5 C6 C7 . . . . -0.7(6) ?
    C5 C6 C7 C8 . . . . -0.5(6) ?
    C6 C7 C8 C3 . . . . 2.1(5) ?
    C6 C7 C8 N1 . . . . -179.5(3) ?
    C4 C3 C8 C7 . . . . -2.4(5) ?
    C2 C3 C8 C7 . . . . 172.2(3) ?
    C4 C3 C8 N1 . . . . 178.9(3) ?
    C2 C3 C8 N1 . . . . -6.4(3) ?
    C1 N1 C8 C7 . . . . -175.7(3) ?
    C1 N1 C8 C3 . . . . 2.9(3) ?
    C2 N2 C9 C10 . . . . 141.9(3) ?
    C12 N2 C9 C10 . . . . 15.5(3) ?
    N2 C9 C10 C11 . . . . -33.1(4) ?
    C9 C10 C11 C12 . . . . 37.9(4) ?
    C2 N2 C12 C11 . . . . -122.7(3) ?
    C9 N2 C12 C11 . . . . 8.0(3) ?
    C2 N2 C12 C13 . . . . 4.1(3) ?
    C9 N2 C12 C13 . . . . 134.7(3) ?
    C10 C11 C12 N2 . . . . -28.3(3) ?
    C10 C11 C12 C13 . . . . -146.2(3) ?
    N2 C12 C13 C22 . . . . 149.7(2) ?
    C11 C12 C13 C22 . . . . -92.7(4) ?
    N2 C12 C13 C14 . . . . 21.7(3) ?
    C11 C12 C13 C14 . . . . 139.3(3) ?
    C22 C13 C14 C15 . . . . 71.3(3) ?
    C12 C13 C14 C15 . . . . -161.0(2) ?
    C22 C13 C14 C2 . . . . -165.9(2) ?
    C12 C13 C14 C2 . . . . -38.3(3) ?
    N2 C2 C14 C15 . . . . 165.2(2) ?
    C3 C2 C14 C15 . . . . 35.2(3) ?
    C1 C2 C14 C15 . . . . -77.5(3) ?
    N2 C2 C14 C13 . . . . 40.5(2) ?
    C3 C2 C14 C13 . . . . -89.5(3) ?
    C1 C2 C14 C13 . . . . 157.8(2) ?
    C13 C14 C15 O2 . . . . 19.7(4) ?
    C2 C14 C15 O2 . . . . -98.0(3) ?
    C13 C14 C15 C16 . . . . -163.7(2) ?
    C2 C14 C15 C16 . . . . 78.6(3) ?
    O2 C15 C16 C21 . . . . -146.6(3) ?
    C14 C15 C16 C21 . . . . 36.8(4) ?
    O2 C15 C16 C17 . . . . 32.3(4) ?
    C14 C15 C16 C17 . . . . -144.3(3) ?
    C21 C16 C17 C18 . . . . -0.9(6) ?
    C15 C16 C17 C18 . . . . -179.9(4) ?
    C16 C17 C18 C19 . . . . 2.4(7) ?
    C17 C18 C19 C20 . . . . -1.3(7) ?
    C18 C19 C20 C21 . . . . -1.2(6) ?
    C17 C16 C21 C20 . . . . -1.6(5) ?
    C15 C16 C21 C20 . . . . 177.3(3) ?
    C19 C20 C21 C16 . . . . 2.6(6) ?
    C14 C13 C22 C27 . . . . -176.0(3) ?
    C12 C13 C22 C27 . . . . 63.2(4) ?
    C14 C13 C22 C23 . . . . 1.4(4) ?
    C12 C13 C22 C23 . . . . -119.4(3) ?
    C27 C22 C23 C24 . . . . 0.8(5) ?
    C13 C22 C23 C24 . . . . -176.7(3) ?
    C22 C23 C24 C25 . . . . -0.7(5) ?
    C23 C24 C25 C26 . . . . -0.3(5) ?
    C23 C24 C25 C28 . . . . -179.2(3) ?
    C24 C25 C26 C27 . . . . 1.2(6) ?
    C28 C25 C26 C27 . . . . -179.9(4) ?
    C23 C22 C27 C26 . . . . 0.1(6) ?
    C13 C22 C27 C26 . . . . 177.7(4) ?
    C25 C26 C27 C22 . . . . -1.2(7) ?
loop_
    _geom_hbond_atom_site_label_D
    _geom_hbond_atom_site_label_H
    _geom_hbond_atom_site_label_A
    _geom_hbond_site_symmetry_A
    _geom_hbond_distance_DH
    _geom_hbond_distance_HA
    _geom_hbond_distance_DA
    _geom_hbond_angle_DHA
    C5 H5 O2 14_565 0.93 2.65 3.441(4) 143.5
    C19 H19 O2 11_554 0.93 2.70 3.301(5) 122.8
    C20 H20 O2 11_554 0.93 2.65 3.278(4) 125.2
    N1 H1 N2 10_574 0.86 2.40 3.232(3) 162.7
    C7 H7 O1 10_574 0.93 2.28 3.098(4) 146.7
_shelx_hkl_file
;
   0  -2   0    0.00    0.10
   0  -2   0    0.00    0.11
   0  -2   0   -0.01    0.06
   0  -2   0    0.09    0.16
   0   2   0   -0.02    0.05
   0   2   0   -0.03    0.04
   0   2   0    0.04    0.12
   0   2   0    0.01    0.06
   0  -4   0 1808.49   15.25
   0  -4   0  981.85    7.34
   0  -4   0 1997.41   17.13
   0  -4   0 1985.35   10.39
   0   4   0  750.86    6.39
   0   4   0 1192.14    8.05
   0  -6   0   -0.24    0.38
   0  -6   0    0.95    0.68
   0  -6   0    0.80    0.53
   0  -6   0   -0.07    0.58
   0   6   0   -0.15    0.27
   0   6   0    0.17    0.71
   0   6   0   -0.05    0.44
   0   6   0   -0.27    0.55
   0   6   0    0.45    0.63
   0  -8   0 2283.87   13.60
   0  -8   0 1698.07   13.75
   0  -8   0 2379.92   15.99
   0  -8   0 2364.86   16.07
   0   8   0 2311.35   13.78
   0   8   0 1668.28   13.53
   0   8   0 2306.18   15.88
   0   8   0 1884.41   14.35
   0   8   0 2244.64   15.76
   0 -10   0   -0.33    0.60
   0 -10   0    2.27    1.19
   0 -10   0   -0.01    0.67
   0 -10   0   -0.79    0.96
   0 -10   0    0.25    0.79
   0  10   0   -0.95    0.57
   0  10   0    1.26    1.21
   0  10   0    0.61    1.00
   0  10   0    0.16    0.99
   0  10   0   -0.29    0.80
   0 -12   0    5.69    1.23
   0 -12   0    5.63    1.64
   0 -12   0    5.51    1.38
   0 -12   0    4.83    1.61
   0 -12   0    5.37    1.46
   0  12   0    5.26    1.25
   0  12   0    5.20    1.65
   0  12   0    5.07    1.57
   0  12   0    3.25    1.41
   0  12   0    3.93    1.37
   0 -14   0   -0.10    0.80
   0 -14   0    2.53    1.50
   0 -14   0    0.11    1.14
   0 -14   0   -0.68    1.14
   0 -14   0   -0.43    0.84
   0  14   0    0.44    0.89
   0  14   0   -0.18    1.34
   0  14   0    0.98    1.34
   0  14   0   -1.10    1.00
   0  14   0   -0.58    0.96
   0 -16   0  386.64    7.98
   0 -16   0  300.62    8.82
   0 -16   0  397.31    9.46
   0 -16   0  411.02    9.72
   0 -16   0  334.81    8.92
   0  16   0  398.51    8.27
   0  16   0  280.71    8.15
   0  16   0  399.90    9.69
   0  16   0  344.17    8.90
   0  16   0  394.39    9.65
   0 -18   0    0.50    0.94
   0 -18   0    0.22    2.13
   0 -18   0   -2.20    1.28
   0  18   0    0.26    1.07
   0  18   0    0.43    1.65
   0  18   0    0.94    1.56
   0 -20   0   21.85    2.49
   0 -20   0   13.57    3.32
   0 -20   0   14.30    2.98
   0  20   0   23.93    2.71
   0  20   0   20.69    3.43
   0  20   0   20.91    3.53
   0 -22   0    1.54    2.61
   0 -22   0   -1.71    1.68
   0  22   0    1.78    1.47
   0  22   0   -0.15    1.78
   0  22   0   -1.18    1.83
   0 -24   0   25.48    4.45
   0 -24   0   24.59    4.03
   0  24   0   33.36    3.44
   0  24   0   32.15    4.53
   0  24   0   33.49    4.73
   0 -26   0    4.22    3.37
   0 -26   0    0.60    2.10
   0  26   0    1.74    1.63
   0  26   0    0.07    2.23
   0  26   0    1.23    2.32
   0 -28   0    2.95    3.46
   0 -28   0    5.35    2.96
   0  28   0    6.22    2.31
   0  28   0    5.27    3.03
   0  28   0    4.51    3.03
   0 -30   0    3.93    4.03
   0 -30   0   -3.54    2.27
   0  30   0   -1.87    1.47
   0  30   0   -1.30    2.70
   0  30   0   -1.89    2.43
   0 -32   0  115.04    9.82
   0 -32   0  131.22    9.03
   0  32   0  145.84    7.63
   0  32   0  150.03    9.65
   0  32   0  152.41    9.81
   0 -34   0    4.81    4.29
   0 -34   0   -2.16    2.73
   0  34   0   -1.23    1.89
   0  34   0    4.69    3.75
   0  34   0    2.29    3.51
   0 -36   0    2.95    4.39
   0 -36   0    7.59    3.97
   0  36   0    8.77    3.05
   0  36   0    8.54    4.44
   0  36   0    8.42    4.44
   0 -38   0   -1.12    4.14
   0 -38   0    2.34    3.67
   0  38   0   -0.81    2.01
   0  38   0   -1.68    3.58
   0  38   0    1.69    3.76
   0 -40   0    3.95    4.79
   0 -40   0    3.05    4.00
   0  40   0    6.01    3.12
   0  40   0    5.44    4.45
   0  40   0    8.52    4.77
   0 -42   0   -0.64    4.35
   0 -42   0   -0.11    3.81
   0  42   0   -2.04    2.24
   0  42   0   -1.27    3.98
   0  42   0   -3.88    3.62
   0 -44   0    9.64    5.72
   0 -44   0   15.65    5.59
   0  44   0   13.94    5.90
   0  44   0   14.17    5.74
  -2   0   0    0.02    0.18
  -2   0   0   -0.08    0.26
  -2   0   0   -0.05    0.16
  -2   0   0    0.13    0.21
   2   0   0    0.27    0.22
   2   0   0   -0.06    0.20
   2   0   0    0.05    0.13
   2   0   0    0.25    0.27
   2   0   0    0.06    0.22
  -2  -2   0  329.97    4.01
  -2   2   0  228.36    3.35
   2  -2   0  328.67    4.00
   2  -2   0  322.15    3.97
  -2  -4   0  568.19    5.80
  -2  -4   0  434.41    5.08
  -2  -4   0  590.01    6.07
  -2  -4   0  501.76    5.88
  -2  -4   0  578.08    6.28
  -2   4   0  596.24    6.34
  -2   4   0  441.22    4.12
  -2   4   0  462.98    5.45
  -2   4   0  574.53    5.43
  -2   4   0  549.55    6.14
  -2   4   0  495.47    5.81
   2  -4   0  625.16    6.47
   2  -4   0  454.40    4.18
   2  -4   0  468.28    5.52
   2  -4   0  611.22    5.57
   2  -4   0  591.02    6.34
   2  -4   0  488.23    5.78
   2   4   0  571.74    5.85
   2   4   0  445.22    5.09
   2   4   0  589.52    6.10
   2   4   0  513.14    5.91
   2   4   0  589.74    6.37
  -2  -6   0 1099.60    8.88
  -2  -6   0  832.16    8.42
  -2  -6   0 1167.92   10.18
  -2  -6   0  966.83    9.47
  -2  -6   0 1138.71   10.21
  -2   6   0 1189.40   10.17
  -2   6   0  877.10    8.87
  -2   6   0 1162.33    9.49
  -2   6   0 1124.77   10.19
  -2   6   0  959.16    9.34
   2  -6   0 1179.90   10.04
   2  -6   0  816.37    6.16
   2  -6   0  886.38    8.93
   2  -6   0 1207.03    9.61
   2  -6   0 1170.38   10.33
   2  -6   0  956.45    9.42
   2   6   0 1051.03    7.15
   2   6   0  835.69    8.37
   2   6   0 1143.28   10.15
   2   6   0  958.16    9.36
   2   6   0 1143.48   10.30
  -2  -8   0 3049.50   25.67
  -2  -8   0 4417.41   39.65
  -2  -8   0 3722.30   20.98
  -2  -8   0 4343.56   22.48
  -2   8   0 4312.27   38.57
  -2   8   0 3221.29   19.20
  -2   8   0 4385.99   38.48
  -2   8   0 4704.96   23.53
  -2   8   0 3800.28   21.00
   2  -8   0 4530.04   37.53
   2  -8   0 3146.27   13.44
   2  -8   0 3472.96   20.18
   2  -8   0 4572.36   40.83
   2  -8   0 4583.53   23.04
   2  -8   0 3801.11   21.19
   2   8   0 4037.93   23.04
   2   8   0 3286.90   18.98
   2   8   0 4357.55   40.93
   2   8   0 3723.31   20.80
   2   8   0 4512.96   23.11
  -2 -10   0 2644.40   14.98
  -2 -10   0 1937.32   16.48
  -2 -10   0 2863.21   20.16
  -2 -10   0 2364.88   18.57
  -2 -10   0 2881.42   20.29
  -2  10   0 2841.54   19.03
  -2  10   0 2059.14   17.10
  -2  10   0 2830.55   19.35
  -2  10   0 2854.96   20.33
  -2  10   0 2363.54   18.33
   2 -10   0 2865.27   18.92
   2 -10   0 2136.00   17.62
   2 -10   0 2899.66   19.38
   2 -10   0 2952.64   20.50
   2 -10   0 2385.78   18.64
   2  10   0 2768.14   15.44
   2  10   0 2057.85   16.78
   2  10   0 2807.63   20.19
   2  10   0 2428.51   18.63
   2  10   0 2816.33   20.27
  -2 -12   0  458.74    6.97
  -2 -12   0  364.31    8.15
  -2 -12   0  503.55    9.29
  -2 -12   0  405.46    8.52
  -2 -12   0  483.17    9.11
  -2  12   0  500.23    8.66
  -2  12   0  362.39    7.99
  -2  12   0  498.02    9.08
  -2  12   0  493.00    9.36
  -2  12   0  407.88    8.37
   2 -12   0  507.82    8.66
   2 -12   0  383.84    8.56
   2 -12   0  508.80    8.98
   2 -12   0  520.17    9.50
   2 -12   0  416.55    8.63
   2  12   0  481.09    7.20
   2  12   0  362.73    7.85
   2  12   0  471.99    9.13
   2  12   0  418.54    8.48
   2  12   0  494.08    9.39
  -2 -14   0  118.78    3.94
  -2 -14   0   99.52    5.12
  -2 -14   0  137.28    5.32
  -2 -14   0  107.19    4.94
  -2 -14   0  129.95    5.34
  -2  14   0  134.88    4.89
  -2  14   0   94.39    4.64
  -2  14   0  128.11    5.22
  -2  14   0  123.88    5.16
   2 -14   0  133.36    4.78
   2 -14   0  101.42    5.29
   2 -14   0  127.06    5.07
   2 -14   0  135.14    5.43
   2 -14   0  107.30    4.82
   2  14   0  125.11    4.11
   2  14   0   89.96    4.45
   2  14   0  128.39    5.43
   2  14   0  104.15    4.80
   2  14   0  122.98    5.28
  -2 -16   0  369.51    7.38
  -2 -16   0  284.06    8.30
  -2 -16   0  388.51    9.53
  -2 -16   0  324.81    8.88
  -2 -16   0  396.75    9.55
  -2  16   0  389.76    8.78
  -2  16   0  283.80    8.19
  -2  16   0  394.78    9.40
  -2  16   0  315.42    8.59
  -2  16   0  408.56    9.92
   2 -16   0  394.43    8.63
   2 -16   0  301.15    8.91
   2 -16   0  389.51    9.17
   2 -16   0  398.29    9.67
   2 -16   0  319.94    8.82
   2  16   0  397.62    7.74
   2  16   0  281.33    8.06
   2  16   0  379.79    9.52
   2  16   0  324.32    8.64
   2  16   0  401.66    9.86
  -2 -18   0  230.61    6.26
  -2 -18   0  177.43    7.18
  -2 -18   0  201.23    7.53
  -2  18   0  246.10    7.36
  -2  18   0  239.53    8.03
  -2  18   0  244.81    8.27
   2 -18   0  237.96    7.11
   2 -18   0  186.99    7.40
   2 -18   0  203.43    7.60
   2  18   0  237.51    6.47
   2  18   0  247.68    8.25
   2  18   0  244.58    8.31
  -2 -20   0   23.90    2.41
  -2 -20   0   15.50    2.93
  -2  20   0   24.99    3.04
  -2  20   0   21.53    3.20
  -2  20   0   22.50    3.47
   2 -20   0   12.57    2.77
   2 -20   0   23.09    3.53
   2  20   0   26.66    2.68
   2  20   0   22.49    3.61
   2  20   0   24.03    3.61
  -2 -22   0   72.08    4.05
  -2 -22   0   54.88    5.84
  -2  22   0   72.72    4.75
  -2  22   0   68.09    4.98
  -2  22   0   73.19    5.56
   2 -22   0   49.84    4.92
   2 -22   0   60.70    5.11
   2  22   0   70.05    4.17
   2  22   0   68.86    5.47
   2  22   0   65.02    5.33
  -2 -24   0    0.87    1.24
  -2 -24   0    0.01    2.07
  -2 -24   0    0.65    1.58
  -2  24   0   -0.47    1.47
  -2  24   0   -2.70    1.64
  -2  24   0   -0.02    2.13
   2 -24   0    2.41    2.91
   2 -24   0   -1.65    1.68
   2  24   0    0.92    1.44
   2  24   0    2.39    1.89
   2  24   0   -0.15    1.64
  -2 -26   0   11.84    2.34
  -2 -26   0    6.03    2.92
  -2 -26   0    9.13    2.97
  -2  26   0   11.14    2.77
  -2  26   0    8.46    3.13
  -2  26   0    7.89    2.97
   2 -26   0    6.41    2.81
   2 -26   0    8.56    2.98
   2  26   0    8.06    2.17
   2  26   0    9.32    2.82
   2  26   0   11.53    3.46
  -2 -28   0    0.13    3.56
  -2 -28   0    2.64    2.61
  -2  28   0    2.08    1.97
  -2  28   0    3.50    2.29
  -2  28   0    2.30    2.72
   2 -28   0    1.58    2.56
   2 -28   0    0.21    2.24
   2  28   0    3.11    2.02
   2  28   0   -0.01    1.82
   2  28   0    4.12    2.76
  -2 -30   0    1.12    3.88
  -2 -30   0    3.24    2.46
  -2  30   0    3.13    2.30
  -2  30   0    1.83    2.36
  -2  30   0    6.07    3.30
   2 -30   0    0.76    3.51
   2 -30   0    1.93    2.97
   2  30   0    2.58    1.94
   2  30   0    3.76    3.20
   2  30   0    2.32    2.58
  -2 -32   0   -2.68    4.00
  -2 -32   0   -1.87    2.49
  -2  32   0   -1.44    2.02
  -2  32   0   -0.76    2.91
  -2  32   0   -0.84    2.79
   2 -32   0    2.50    3.80
   2 -32   0   -1.15    2.08
   2  32   0   -1.77    1.54
   2  32   0    0.34    3.19
   2  32   0   -2.45    2.90
  -2 -34   0   21.08    4.92
  -2 -34   0   29.95    5.72
  -2  34   0   23.63    4.29
  -2  34   0   30.02    5.77
  -2  34   0   39.13    6.51
   2 -34   0   16.03    4.42
   2 -34   0   19.22    5.01
   2  34   0   28.90    4.29
   2  34   0   30.46    5.95
   2  34   0   28.91    5.78
  -2 -36   0    1.38    3.45
  -2 -36   0    5.21    3.54
  -2  36   0    5.20    2.87
  -2  36   0    7.49    4.12
  -2  36   0    5.09    3.90
   2 -36   0   -0.30    2.79
   2 -36   0    0.03    3.30
   2  36   0    5.95    2.84
   2  36   0    5.72    4.12
   2  36   0    0.67    3.48
  -2 -38   0   -5.15    3.94
  -2 -38   0   -0.74    2.78
  -2  38   0   -2.37    2.02
  -2  38   0    0.27    3.63
  -2  38   0   -2.66    3.26
   2 -38   0   -0.45    2.79
   2 -38   0   -0.02    3.29
   2  38   0    1.37    2.20
   2  38   0   -2.48    3.26
   2  38   0    3.09    3.72
  -2 -40   0   -1.46    4.57
  -2 -40   0   -1.61    3.22
  -2  40   0   -0.82    2.67
  -2  40   0   -1.89    3.59
  -2  40   0    0.53    3.71
   2 -40   0    2.31    3.20
   2 -40   0    1.10    3.61
   2  40   0    0.60    2.50
   2  40   0    3.39    3.40
   2  40   0    0.49    3.87
  -2 -42   0    0.17    4.67
  -2 -42   0    1.51    3.98
  -2  42   0    0.35    2.96
  -2  42   0    3.83    4.56
  -2  42   0    4.64    3.68
   2 -42   0    2.33    4.23
   2 -42   0    0.46    3.59
   2  42   0    0.22    3.23
   2  42   0   -0.28    3.99
  -2 -44   0    0.99    5.20
  -2 -44   0   -2.41    3.68
  -2  44   0    0.41    3.14
  -2  44   0    0.85    4.22
   2 -44   0    3.67    4.27
   2 -44   0    1.75    4.03
   2  44   0   -0.29    3.48
   2  44   0    0.68    4.37
  -4   0   0 5028.44   42.15
  -4   0   0 4022.20   33.18
  -4   0   0 4389.76   18.85
  -4   0   0 4269.38   18.50
   4   0   0 5105.45   38.86
   4   0   0 4138.88   34.03
   4   0   0 4003.64   25.80
   4   0   0 4478.24   18.93
   4   0   0 4343.18   22.77
  -4  -2   0  368.62    5.65
  -4  -2   0  311.80    4.26
  -4  -2   0  356.94    4.35
  -4  -2   0  366.71    5.66
  -4  -2   0  361.72    5.57
  -4   2   0  423.79    5.96
  -4   2   0  333.41    4.99
  -4   2   0  374.18    5.69
  -4   2   0  347.95    5.50
   4  -2   0  436.74    5.99
   4  -2   0  351.12    5.16
   4  -2   0  379.30    5.69
   4  -2   0  349.61    5.55
   4   2   0  424.55    4.96
   4   2   0  372.74    5.72
   4   2   0  367.97    4.45
   4   2   0  366.14    5.62
   4   2   0  369.53    5.69
  -4  -4   0 1304.60   11.13
  -4  -4   0 1062.18    8.82
  -4  -4   0 1325.36    9.96
  -4  -4   0 1216.01   10.96
  -4  -4   0 1293.62   11.24
  -4   4   0 1516.85   12.24
  -4   4   0 1124.07    8.93
  -4   4   0 1339.52   11.49
  -4   4   0 1173.30   10.69
   4  -4   0 1483.72   12.03
   4  -4   0 1152.00    9.11
   4  -4   0 1379.17   11.59
   4  -4   0 1222.16   10.99
   4   4   0 1352.37   11.45
   4   4   0 1094.06    8.90
   4   4   0 1380.30   10.23
   4   4   0 1227.58   10.94
   4   4   0 1336.71   11.51
  -4  -6   0  257.65    5.27
  -4  -6   0  203.07    4.47
  -4  -6   0  276.36    5.31
  -4  -6   0  238.98    5.40
  -4  -6   0  256.49    5.55
  -4   6   0  290.18    5.87
  -4   6   0  213.51    3.97
  -4   6   0  220.84    4.98
  -4   6   0  249.27    5.51
  -4   6   0  235.60    5.30
   4  -6   0  287.00    5.78
   4  -6   0  224.57    4.14
   4  -6   0  280.99    4.69
   4  -6   0  268.15    5.65
   4  -6   0  228.65    5.29
   4   6   0  267.31    5.47
   4   6   0  210.51    4.50
   4   6   0  270.29    5.32
   4   6   0  233.70    5.30
   4   6   0  275.38    5.78
  -4  -8   0  476.70    7.52
  -4  -8   0  371.56    6.74
  -4  -8   0  510.80    8.06
  -4  -8   0  423.67    7.75
  -4  -8   0  497.16    8.31
  -4   8   0  529.26    8.57
  -4   8   0  372.50    5.38
  -4   8   0  396.23    7.31
  -4   8   0  493.88    8.36
  -4   8   0  411.84    7.52
   4  -8   0  530.50    8.44
   4  -8   0  384.78    5.49
   4  -8   0  384.79    7.14
   4  -8   0  511.55    7.25
   4  -8   0  519.98    8.48
   4  -8   0  425.08    7.77
   4   8   0  377.42    6.70
   4   8   0  490.76    8.01
   4   8   0  433.46    7.77
   4   8   0  507.12    8.49
  -4 -10   0 1201.87   12.57
  -4 -10   0  886.49   11.37
  -4 -10   0 1261.24   13.84
  -4 -10   0 1032.71   13.04
  -4 -10   0 1248.67   14.16
  -4  10   0 1295.81   14.25
  -4  10   0  999.07   12.48
  -4  10   0 1268.56   12.88
  -4  10   0 1239.38   14.24
  -4  10   0 1087.75   13.21
   4 -10   0 1333.14   14.31
   4 -10   0  938.58    8.89
   4 -10   0  978.10   12.38
   4 -10   0 1300.35   12.90
   4 -10   0 1266.72   14.23
   4 -10   0 1060.10   13.20
   4  10   0 1130.19    9.58
   4  10   0  940.62   11.60
   4  10   0 1256.62   14.04
   4  10   0 1080.92   13.18
   4  10   0 1265.18   14.43
  -4 -12   0  194.38    5.44
  -4 -12   0  142.28    5.30
  -4 -12   0  198.64    6.04
  -4 -12   0  163.25    5.68
  -4 -12   0  205.82    6.34
  -4  12   0  210.11    6.19
  -4  12   0  158.56    5.59
  -4  12   0  200.50    5.82
  -4  12   0  196.80    6.32
  -4  12   0  170.23    5.80
   4 -12   0  212.41    6.20
   4 -12   0  151.38    3.85
   4 -12   0  148.26    5.50
   4 -12   0  209.39    5.82
   4 -12   0  205.79    6.26
   4 -12   0  173.54    5.95
   4  12   0  189.81    4.40
   4  12   0  152.02    5.14
   4  12   0  195.34    6.11
   4  12   0  169.24    5.78
   4  12   0  203.86    6.43
  -4 -14   0  327.11    7.29
  -4 -14   0  247.45    7.41
  -4 -14   0  340.23    8.51
  -4 -14   0  287.65    8.07
  -4 -14   0  356.32    8.79
  -4  14   0  349.92    8.49
  -4  14   0  253.74    7.68
  -4  14   0  339.81    8.11
  -4  14   0  352.08    8.88
  -4  14   0  304.63    8.14
   4 -14   0  337.26    8.12
   4 -14   0  247.24    5.14
   4 -14   0  256.12    7.59
   4 -14   0  347.55    7.99
   4 -14   0  356.94    8.82
   4 -14   0  275.57    7.93
   4  14   0  327.48    6.24
   4  14   0  261.22    7.28
   4  14   0  349.18    8.72
   4  14   0  298.60    8.07
   4  14   0  341.22    8.77
  -4 -16   0   15.20    2.22
  -4 -16   0    9.97    2.09
  -4 -16   0    9.96    2.31
  -4 -16   0   12.35    2.52
  -4  16   0   12.35    2.34
  -4  16   0    6.91    2.10
  -4  16   0   11.30    2.33
  -4  16   0   13.50    2.63
  -4  16   0   16.90    2.70
   4 -16   0   12.09    2.24
   4 -16   0    8.71    1.40
   4 -16   0    9.12    2.57
   4 -16   0   11.56    2.12
   4 -16   0   15.00    2.70
   4 -16   0   13.80    2.68
   4  16   0   10.97    1.65
   4  16   0    9.29    1.84
   4  16   0   12.06    2.38
   4  16   0   13.32    2.58
   4  16   0   12.75    2.64
  -4 -18   0  505.34    9.84
  -4 -18   0  398.77   10.67
  -4 -18   0  438.13   11.15
  -4  18   0  530.53   11.51
  -4  18   0  518.13   11.45
  -4  18   0  505.40   11.96
   4 -18   0  376.50    6.97
   4 -18   0  400.01   10.66
   4 -18   0  429.24   11.07
   4  18   0  515.48    8.99
   4  18   0  524.53   12.21
   4  18   0  531.79   12.26
  -4 -20   0   41.54    3.24
  -4 -20   0   24.10    3.43
  -4 -20   0   28.83    3.95
  -4  20   0   47.17    4.09
  -4  20   0   46.51    4.29
  -4  20   0   39.71    3.95
   4 -20   0   30.85    2.48
   4 -20   0   24.43    3.53
   4 -20   0   35.16    4.06
   4  20   0   44.46    3.09
   4  20   0   44.93    4.19
   4  20   0   44.51    4.50
  -4 -22   0  228.12    7.18
  -4 -22   0  173.15    8.03
  -4 -22   0  193.79    8.49
  -4  22   0  234.96    8.53
  -4  22   0  239.20    8.99
  -4  22   0  238.32    9.37
   4 -22   0  172.96    5.28
   4 -22   0  180.07    8.23
   4 -22   0  203.28    8.70
   4  22   0  230.60    6.87
   4  22   0  244.71    9.51
   4  22   0  247.61    9.57
  -4 -24   0    4.07    3.26
  -4 -24   0    6.07    2.69
  -4  24   0    6.08    2.32
  -4  24   0    5.66    2.19
  -4  24   0    6.64    2.81
   4 -24   0    2.95    1.30
   4 -24   0    3.97    2.91
   4 -24   0    6.74    2.81
   4  24   0    6.47    1.92
   4  24   0    6.42    2.74
   4  24   0    4.50    2.66
  -4 -26   0    1.03    2.46
  -4  26   0   -1.10    1.65
  -4  26   0   -1.65    1.98
  -4  26   0   -0.27    2.26
   4 -26   0    0.70    1.00
   4 -26   0    1.03    2.18
   4 -26   0    0.75    2.29
   4  26   0   -0.84    1.11
   4  26   0    1.33    1.87
   4  26   0   -0.69    2.13
  -4 -28   0    5.30    3.88
  -4  28   0   10.51    3.06
  -4  28   0    9.81    2.99
  -4  28   0    7.85    3.31
   4 -28   0    6.12    1.63
   4 -28   0    8.62    3.75
   4 -28   0    9.55    3.47
   4  28   0    8.12    2.19
   4  28   0    9.47    3.59
   4  28   0   10.17    3.15
  -4 -30   0   26.32    4.88
  -4 -30   0   32.93    5.45
  -4  30   0   34.63    4.28
  -4  30   0   36.46    5.74
  -4  30   0   44.14    6.20
   4 -30   0   27.20    2.90
   4 -30   0   21.17    4.39
   4 -30   0   35.50    5.64
   4  30   0   42.34    4.29
   4  30   0   42.51    6.24
   4  30   0   34.43    5.83
  -4 -32   0   18.60    5.43
  -4 -32   0   24.89    5.13
  -4  32   0   25.62    4.31
  -4  32   0   23.20    5.06
  -4  32   0   28.82    5.58
   4 -32   0   18.21    2.66
   4 -32   0   22.34    5.16
   4 -32   0   24.67    5.28
   4  32   0   25.39    3.87
   4  32   0   29.97    5.75
   4  32   0   26.93    5.51
  -4 -34   0   -2.73    4.31
  -4 -34   0    1.12    3.11
  -4  34   0    1.34    2.56
  -4  34   0   -1.94    2.84
  -4  34   0    2.70    3.39
   4 -34   0    1.45    1.33
   4 -34   0    1.95    2.81
   4 -34   0   -0.22    2.33
   4  34   0    0.00    2.08
   4  34   0    2.60    2.75
   4  34   0   -2.09    3.06
  -4 -36   0   -1.08    3.34
  -4 -36   0    0.31    2.80
  -4  36   0    4.99    2.64
  -4  36   0    2.91    2.82
  -4  36   0    3.80    3.79
   4 -36   0   -0.28    3.59
   4 -36   0    0.40    3.28
   4  36   0    1.47    2.14
   4  36   0   -1.46    2.58
   4  36   0    4.43    3.29
  -4 -38   0   -1.77    3.26
  -4 -38   0   -1.08    3.23
  -4  38   0    1.44    2.66
  -4  38   0    2.36    3.57
  -4  38   0    1.24    3.60
   4 -38   0    4.64    4.09
   4 -38   0    0.58    3.34
   4  38   0   -0.38    2.02
   4  38   0   -1.45    3.61
   4  38   0   -0.68    3.55
  -4 -40   0    9.26    5.69
  -4 -40   0   13.45    4.95
  -4  40   0   25.14    5.23
  -4  40   0   24.39    6.21
   4 -40   0   18.88    5.29
   4 -40   0   18.60    5.39
   4  40   0   23.61    6.27
   4  40   0   29.53    6.74
  -4 -42   0  -11.40    4.48
  -4 -42   0    0.23    3.84
  -4  42   0    1.12    3.39
  -4  42   0    1.21    4.22
   4 -42   0    2.96    3.08
   4 -42   0    2.18    4.32
   4  42   0    1.86    4.49
   4  42   0   -1.40    3.95
  -4 -44   0   -2.76    3.49
  -4 -44   0    3.24    4.48
  -4  44   0    2.60    3.46
  -4  44   0   -0.79    4.48
   4 -44   0    4.73    3.33
   4 -44   0    4.90    4.51
   4  44   0   -0.06    4.48
   4  44   0    1.26    4.45
  -6   0   0    0.59    0.65
  -6   0   0    0.46    0.94
  -6   0   0   -0.38    0.80
  -6   0   0   -0.53    0.76
   6   0   0   -0.44    0.44
   6   0   0    0.99    1.09
   6   0   0   -0.82    0.46
   6   0   0   -1.07    0.83
   6   0   0   -0.96    0.85
  -6  -2   0   40.04    2.15
  -6  -2   0   34.44    2.28
  -6  -2   0   35.39    1.67
  -6  -2   0   35.15    2.42
  -6  -2   0   36.00    2.41
  -6   2   0   42.43    2.38
  -6   2   0   34.08    2.27
  -6   2   0   38.59    2.54
  -6   2   0   38.79    2.48
   6  -2   0   44.57    2.48
   6  -2   0   36.69    2.24
   6  -2   0   35.23    2.40
   6  -2   0   38.20    2.37
   6   2   0   41.85    2.13
   6   2   0   34.75    2.33
   6   2   0   39.68    1.84
   6   2   0   36.66    2.30
   6   2   0   36.54    2.46
  -6  -4   0   28.49    2.38
  -6  -4   0   22.15    1.64
  -6  -4   0   28.49    1.78
  -6  -4   0   23.55    2.17
  -6  -4   0   23.91    1.99
  -6   4   0   32.18    2.42
  -6   4   0   23.67    1.76
  -6   4   0   30.68    2.25
  -6   4   0   26.26    2.23
   6  -4   0   32.11    2.19
   6  -4   0   25.10    2.06
   6  -4   0   28.89    2.33
   6  -4   0   24.81    2.23
   6   4   0   28.59    1.75
   6   4   0   26.97    2.18
   6   4   0   22.38    1.62
   6   4   0   25.56    1.83
   6   4   0   24.16    2.15
   6   4   0   25.55    2.26
  -6  -6   0    1.30    0.91
  -6  -6   0    0.85    0.68
  -6  -6   0    0.04    0.67
  -6  -6   0    0.32    0.81
  -6  -6   0   -0.39    1.00
  -6   6   0    0.64    0.79
  -6   6   0   -0.03    0.67
  -6   6   0   -0.01    1.09
  -6   6   0   -0.75    0.93
   6  -6   0    0.35    0.71
   6  -6   0    0.47    0.90
   6  -6   0    0.33    0.87
   6  -6   0    0.07    0.83
   6   6   0    0.19    1.16
   6   6   0    0.14    0.59
   6   6   0    0.93    0.88
   6   6   0   -0.97    0.65
   6   6   0   -0.41    0.99
  -6  -8   0    4.58    1.55
  -6  -8   0    3.65    1.07
  -6  -8   0    4.66    1.28
  -6  -8   0    4.17    1.46
  -6  -8   0    5.61    1.61
  -6   8   0    5.45    1.63
  -6   8   0    3.96    1.04
  -6   8   0    3.71    1.20
  -6   8   0    7.38    1.75
  -6   8   0    5.94    1.64
   6  -8   0    5.78    1.41
   6  -8   0    5.84    1.26
   6  -8   0    4.42    1.07
   6  -8   0    7.18    1.70
   6  -8   0    5.38    1.59
   6   8   0    4.52    1.31
   6   8   0    4.28    1.06
   6   8   0    5.25    1.23
   6   8   0    4.23    1.29
   6   8   0    4.41    1.39
  -6 -10   0  809.77   11.62
  -6 -10   0  644.27   10.09
  -6 -10   0  860.00   11.85
  -6 -10   0  747.98   11.96
  -6 -10   0  840.80   12.53
  -6  10   0  910.28   13.17
  -6  10   0  651.28    8.51
  -6  10   0  662.00   10.54
  -6  10   0  865.89   12.85
  -6  10   0  726.99   11.63
   6 -10   0  930.82   13.11
   6 -10   0  706.29    8.94
   6 -10   0  914.82   10.83
   6 -10   0  867.90   12.70
   6 -10   0  762.01   12.07
   6  10   0  833.13   11.93
   6  10   0  675.10   10.18
   6  10   0  853.17   12.03
   6  10   0  746.97   11.80
   6  10   0  844.88   12.67
  -6 -12   0    9.79    2.00
  -6 -12   0    9.71    1.66
  -6 -12   0   14.21    2.26
  -6 -12   0    9.48    2.11
  -6 -12   0   14.31    2.30
  -6  12   0   13.49    2.25
  -6  12   0    9.04    1.36
  -6  12   0    8.05    1.81
  -6  12   0   14.05    2.39
  -6  12   0   11.62    2.32
   6 -12   0   11.78    2.15
   6 -12   0    9.65    1.53
   6 -12   0   10.44    1.83
   6 -12   0   11.18    2.24
   6 -12   0    8.34    2.13
   6  12   0    7.68    1.53
   6  12   0   12.53    2.13
   6  12   0   10.95    2.18
   6  12   0   11.40    2.18
  -6 -14   0  427.84    9.18
  -6 -14   0  319.07    8.39
  -6 -14   0  439.39    9.82
  -6 -14   0  386.50    9.76
  -6 -14   0  443.85   10.27
  -6  14   0  477.31   10.54
  -6  14   0  345.18    8.85
  -6  14   0  452.48   10.51
  -6  14   0  388.36    9.60
   6 -14   0  476.65   10.34
   6 -14   0  353.53    6.66
   6 -14   0  381.74    9.57
   6 -14   0  474.18    9.32
   6 -14   0  473.93   10.59
   6 -14   0  372.66    9.49
   6  14   0  430.54    7.06
   6  14   0  341.65    8.37
   6  14   0  435.70   10.09
   6  14   0  400.41    9.74
   6  14   0  464.20   10.68
  -6 -16   0   60.18    3.85
  -6 -16   0   44.50    4.07
  -6 -16   0   51.31    3.98
  -6  16   0   70.78    4.68
  -6  16   0   62.00    4.65
   6 -16   0   47.84    2.75
   6 -16   0   45.03    4.38
   6 -16   0   65.18    4.01
   6 -16   0   62.50    4.33
   6 -16   0   50.90    4.01
   6  16   0   56.22    2.94
   6  16   0   42.82    3.49
   6  16   0   59.13    4.46
   6  16   0   60.53    4.55
  -6 -18   0  249.97    7.59
  -6 -18   0  187.13    7.62
  -6 -18   0  216.85    8.28
  -6  18   0  287.43    9.15
  -6  18   0  255.60    8.16
  -6  18   0  254.74    8.95
   6 -18   0  197.02    5.37
   6 -18   0  197.13    8.09
   6 -18   0  228.72    8.52
   6  18   0  254.88    6.23
   6  18   0  271.38    9.14
   6  18   0  253.88    8.81
  -6 -20   0  326.27   10.46
  -6 -20   0  359.65   11.05
  -6  20   0  463.38   11.97
  -6  20   0  435.11   11.02
  -6  20   0  437.79   12.16
   6 -20   0  345.57    7.27
   6 -20   0  348.86   10.71
   6 -20   0  367.42   11.19
   6  20   0  434.96    8.59
   6  20   0  429.41   11.80
   6  20   0  451.86   12.37
  -6 -22   0  195.03    8.93
  -6 -22   0  214.29    9.10
  -6  22   0  276.35    9.76
  -6  22   0  253.33    9.15
  -6  22   0  246.39    9.55
   6 -22   0  187.03    5.60
   6 -22   0  192.14    8.97
   6 -22   0  217.10    9.14
   6  22   0  248.01    6.92
   6  22   0  264.67   10.09
   6  22   0  266.32   10.12
  -6 -24   0   20.74    4.22
  -6 -24   0   24.22    4.25
  -6  24   0   32.20    3.84
  -6  24   0   32.69    3.93
  -6  24   0   36.40    5.07
   6 -24   0   25.07    2.43
   6 -24   0   25.02    4.37
   6 -24   0   28.24    4.45
   6  24   0   37.49    3.20
   6  24   0   35.99    4.36
   6  24   0   30.72    4.74
  -6 -26   0   12.73    4.10
  -6 -26   0   11.95    3.42
  -6  26   0   20.93    3.94
  -6  26   0   18.59    3.85
  -6  26   0   14.74    3.90
   6 -26   0   13.49    2.14
   6 -26   0   10.62    3.68
   6 -26   0   11.86    3.21
   6  26   0   18.75    2.84
   6  26   0   19.29    4.26
   6  26   0   20.13    4.26
  -6 -28   0   38.84    5.33
  -6 -28   0   48.59    5.75
  -6  28   0   63.92    5.50
  -6  28   0   48.84    5.65
  -6  28   0   56.28    5.78
   6 -28   0   42.68    3.26
   6 -28   0   37.59    5.13
   6 -28   0   46.63    5.68
   6  28   0   58.08    4.29
   6  28   0   55.81    6.29
   6  28   0   67.21    6.70
  -6 -30   0   49.05    6.70
  -6 -30   0   76.98    7.13
  -6  30   0   89.70    7.02
  -6  30   0   79.54    6.54
  -6  30   0   80.00    7.01
   6 -30   0   68.55    4.09
   6 -30   0   63.34    6.64
   6 -30   0   66.87    6.82
   6  30   0   94.05    5.50
   6  30   0   81.24    7.03
   6  30   0   89.27    7.86
  -6 -32   0    2.80    3.47
  -6  32   0   11.88    3.63
  -6  32   0   12.07    4.38
   6 -32   0    8.13    1.95
   6 -32   0   10.93    4.18
   6 -32   0    6.84    3.50
   6  32   0    5.21    2.30
   6  32   0    8.67    4.00
   6  32   0   10.48    4.23
  -6 -34   0    4.79    4.99
  -6 -34   0   11.66    4.07
  -6  34   0    9.64    3.58
  -6  34   0   13.19    4.79
   6 -34   0   10.33    3.63
   6 -34   0   10.15    4.26
   6  34   0   15.10    2.96
   6  34   0   13.45    4.78
   6  34   0   15.74    4.67
  -6 -36   0   -3.11    3.11
  -6 -36   0   -1.47    2.85
  -6  36   0    2.37    2.39
  -6  36   0    1.36    3.92
   6 -36   0    4.06    3.69
   6 -36   0    1.39    3.35
   6  36   0    1.63    2.20
   6  36   0    3.71    3.14
   6  36   0   -1.57    3.19
  -6 -38   0   -4.12    4.74
  -6 -38   0    1.29    3.50
  -6  38   0   -0.48    2.00
  -6  38   0   -1.48    3.39
   6 -38   0    3.54    3.00
   6 -38   0   -0.79    2.70
   6  38   0    0.08    2.94
   6  38   0   -0.44    3.40
  -6 -40   0   -4.19    5.13
  -6 -40   0    3.41    3.87
  -6  40   0    3.74    2.84
  -6  40   0    3.41    4.35
   6 -40   0    4.82    3.02
   6 -40   0    6.32    4.39
   6  40   0    9.97    4.99
   6  40   0    5.34    4.51
  -6 -42   0   -3.07    3.84
  -6 -42   0    4.33    4.23
  -6  42   0    3.81    3.05
  -6  42   0    1.43    4.38
   6 -42   0    7.76    4.03
   6 -42   0    2.43    3.89
   6  42   0   -2.07    4.07
   6  42   0    3.13    4.50
  -6 -44   0   -9.15    5.11
  -6 -44   0   -3.38    3.45
  -6  44   0   -4.89    2.70
  -6  44   0    1.77    5.04
   6 -44   0    0.19    3.90
   6  44   0    2.68    4.88
   6  44   0   -2.26    4.20
  -8   0   0   38.95    2.69
  -8   0   0   34.00    2.79
  -8   0   0   33.61    2.81
  -8   0   0   32.94    2.72
   8   0   0   41.95    2.64
   8   0   0   33.40    2.62
   8   0   0   33.12    1.78
   8   0   0   33.01    2.54
   8   0   0   35.36    2.67
  -8  -2   0   35.75    2.47
  -8  -2   0   29.12    2.74
  -8  -2   0   28.93    1.78
  -8  -2   0   28.02    2.63
  -8  -2   0   30.32    2.63
  -8   2   0   34.34    2.51
  -8   2   0   28.84    2.55
  -8   2   0   34.23    2.84
  -8   2   0   32.92    2.71
   8  -2   0   34.23    2.56
   8  -2   0   29.88    2.48
   8  -2   0   33.48    2.56
   8  -2   0   34.12    2.64
   8   2   0   38.76    2.46
   8   2   0   29.48    2.58
   8   2   0   31.58    1.90
   8   2   0   33.13    2.56
   8   2   0   28.49    2.46
  -8  -4   0   20.42    2.25
  -8  -4   0   14.69    1.60
  -8  -4   0   19.39    1.66
  -8  -4   0   17.52    2.36
  -8  -4   0   18.87    2.09
  -8   4   0   25.52    2.61
  -8   4   0   17.59    1.88
  -8   4   0   19.70    2.18
  -8   4   0   18.36    2.27
   8  -4   0   22.32    2.12
   8  -4   0   19.37    2.34
   8  -4   0   16.26    1.97
   8  -4   0   16.05    2.28
   8   4   0   19.48    1.84
   8   4   0   19.71    2.28
   8   4   0   19.69    1.83
   8   4   0   17.71    2.33
   8   4   0   19.44    2.40
  -8  -6   0    9.78    1.85
  -8  -6   0    8.31    1.35
  -8  -6   0   10.48    1.61
  -8  -6   0    8.42    1.92
  -8  -6   0    7.79    1.89
  -8   6   0   11.32    2.03
  -8   6   0    9.35    1.54
  -8   6   0   11.22    2.11
  -8   6   0    9.53    1.90
   8  -6   0   12.14    2.04
   8  -6   0   10.57    1.71
   8  -6   0   11.99    2.11
   8  -6   0   10.98    2.07
   8   6   0   12.85    1.54
   8   6   0   10.36    2.18
   8   6   0    9.42    1.35
   8   6   0   10.79    1.63
   8   6   0   13.13    2.16
   8   6   0    9.38    1.85
  -8  -8   0   22.75    2.74
  -8  -8   0   18.89    2.03
  -8  -8   0   25.59    2.23
  -8  -8   0   21.80    2.65
  -8  -8   0   25.50    2.54
  -8   8   0   28.37    2.96
  -8   8   0   21.13    2.06
  -8   8   0   16.38    2.15
  -8   8   0   21.07    2.42
  -8   8   0   25.74    2.53
   8  -8   0   26.02    2.48
   8  -8   0   24.56    2.36
   8  -8   0   25.43    1.95
   8  -8   0   25.77    2.81
   8  -8   0   22.59    2.76
   8   8   0   21.45    2.46
   8   8   0   20.70    2.03
   8   8   0   24.25    2.36
   8   8   0   20.98    2.56
   8   8   0   19.83    2.76
  -8 -10   0   62.70    3.77
  -8 -10   0   53.26    3.29
  -8 -10   0   69.26    3.72
  -8 -10   0   56.84    3.93
  -8 -10   0   69.98    4.25
  -8  10   0   73.19    4.25
  -8  10   0   58.91    3.09
  -8  10   0   57.04    3.81
  -8  10   0   69.18    4.35
  -8  10   0   58.14    3.94
   8 -10   0   74.14    4.14
   8 -10   0   61.79    3.29
   8 -10   0   71.08    3.28
   8 -10   0   76.10    4.44
   8 -10   0   61.31    3.90
   8  10   0   62.12    4.06
   8  10   0   55.99    3.25
   8  10   0   73.16    3.95
   8  10   0   63.68    4.07
   8  10   0   71.01    4.35
  -8 -12   0  212.47    6.99
  -8 -12   0  165.46    5.88
  -8 -12   0  219.61    6.80
  -8 -12   0  186.51    6.98
  -8 -12   0  222.47    7.47
  -8  12   0  242.84    7.80
  -8  12   0  178.40    5.18
  -8  12   0  177.64    6.28
  -8  12   0  218.96    7.53
  -8  12   0  211.67    7.26
   8 -12   0  184.93    5.38
   8 -12   0  239.18    6.18
   8 -12   0  236.50    7.69
   8 -12   0  189.07    7.04
   8  12   0  212.88    7.00
   8  12   0  177.65    5.94
   8  12   0  221.05    6.89
   8  12   0  202.30    7.12
   8  12   0  220.58    7.56
  -8 -14   0   90.02    4.84
  -8 -14   0  115.51    5.91
  -8 -14   0  100.08    5.51
  -8  14   0  119.99    5.81
  -8  14   0   86.04    3.77
  -8  14   0   75.18    5.50
  -8  14   0  108.24    5.79
   8 -14   0   93.94    3.96
   8 -14   0  127.46    5.05
   8 -14   0  122.11    6.06
   8 -14   0  101.21    5.61
   8  14   0   85.27    4.50
   8  14   0  121.40    5.73
   8  14   0  110.71    5.86
  -8 -16   0  121.35    5.87
  -8 -16   0  134.17    6.62
  -8  16   0  175.13    7.43
  -8  16   0  161.24    7.26
   8 -16   0  132.51    4.76
   8 -16   0  171.04    6.21
   8 -16   0  141.36    6.63
   8  16   0  157.05    4.69
   8  16   0  160.92    6.94
   8  16   0  170.12    7.44
  -8 -18   0  427.56   11.16
  -8 -18   0  490.43   12.57
  -8  18   0  646.27   14.19
  -8  18   0  575.71   13.73
   8 -18   0  462.53    8.76
   8 -18   0  514.23   13.00
   8  18   0  565.53    9.16
   8  18   0  590.30   13.48
   8  18   0  605.48   14.09
  -8 -20   0    0.85    2.14
  -8 -20   0    0.05    1.73
  -8  20   0    1.67    1.75
  -8  20   0    1.14    1.88
   8 -20   0   -0.53    1.18
   8 -20   0   -0.38    2.03
   8  20   0    0.10    1.07
   8  20   0    0.95    2.03
   8  20   0    0.63    2.20
  -8 -22   0  112.01    7.18
  -8 -22   0  130.59    7.52
  -8  22   0  163.42    7.86
  -8  22   0  155.90    8.22
   8 -22   0  120.19    4.80
   8 -22   0  129.55    7.52
   8  22   0  153.98    5.40
   8  22   0  158.48    7.86
   8  22   0  156.08    8.21
  -8 -24   0   17.51    3.95
  -8 -24   0   23.32    4.16
  -8  24   0   27.76    4.24
  -8  24   0   31.17    4.71
   8 -24   0   24.46    2.67
   8 -24   0   18.49    3.56
   8 -24   0   20.32    4.09
   8  24   0   30.20    2.88
   8  24   0   26.14    4.51
   8  24   0   32.62    4.89
  -8 -26   0    0.88    3.20
  -8 -26   0    1.85    2.62
  -8  26   0    5.08    2.87
  -8  26   0    1.33    2.76
   8 -26   0    0.64    1.22
   8 -26   0    2.67    2.90
   8 -26   0    1.91    2.54
   8  26   0    2.40    1.59
   8  26   0    1.63    2.10
   8  26   0    6.14    3.16
  -8 -28   0   -4.52    3.34
  -8 -28   0    2.10    2.65
  -8  28   0    1.00    2.58
  -8  28   0    0.99    2.47
   8 -28   0    0.56    1.42
   8 -28   0    3.03    3.16
   8 -28   0    1.18    2.87
   8  28   0    0.15    1.47
   8  28   0    2.78    3.16
   8  28   0    1.11    3.01
  -8 -30   0   -0.30    4.11
  -8 -30   0    2.02    2.80
  -8  30   0    4.82    2.64
  -8  30   0    4.07    3.42
   8 -30   0    1.74    1.60
   8 -30   0    3.01    3.22
   8 -30   0    4.67    3.43
   8  30   0    2.78    1.89
   8  30   0    3.97    2.88
   8  30   0    4.89    3.58
  -8 -32   0    0.78    3.29
  -8 -32   0   -0.12    2.61
  -8  32   0    1.14    2.89
  -8  32   0   -1.68    3.15
   8 -32   0    0.57    1.35
   8 -32   0    1.20    2.26
   8 -32   0   -1.50    2.92
   8  32   0   -0.06    1.74
   8  32   0   -0.41    3.20
   8  32   0    1.82    3.40
  -8 -34   0   69.34    8.53
  -8 -34   0   84.73    8.20
  -8  34   0  119.35    8.76
  -8  34   0  107.61    9.35
   8 -34   0   79.11    7.51
   8 -34   0   93.97    8.64
   8  34   0  105.91    5.96
   8  34   0  114.55    9.52
   8  34   0  105.62    9.13
  -8 -36   0    1.13    3.83
  -8  36   0    6.05    3.09
  -8  36   0    8.11    4.59
   8 -36   0   10.62    4.44
   8  36   0    7.60    3.65
   8  36   0    7.28    4.28
  -8 -38   0   -8.14    4.90
  -8 -38   0    4.42    3.82
  -8  38   0    2.82    3.49
  -8  38   0    0.80    3.56
   8 -38   0    0.95    3.57
   8  38   0    2.64    3.32
   8  38   0   -1.09    3.38
  -8 -40   0   -6.32    3.33
  -8 -40   0    1.75    3.92
  -8  40   0    1.01    3.45
  -8  40   0    0.15    4.04
   8 -40   0    4.72    4.13
   8  40   0    1.12    4.50
   8  40   0    2.23    4.22
  -8 -42   0   -8.46    5.37
  -8 -42   0    5.42    4.80
  -8  42   0    1.95    3.70
  -8  42   0    2.87    4.82
   8 -42   0   11.50    5.07
   8  42   0    5.58    5.11
   8  42   0    8.85    5.27
  -8 -44   0   -7.19    5.57
  -8 -44   0    3.95    4.31
  -8  44   0   -0.10    3.72
  -8  44   0   -3.13    4.18
   8 -44   0    2.07    4.11
   8  44   0    4.84    5.10
   8  44   0    7.53    5.32
 -10   0   0    2.38    1.40
 -10   0   0    1.23    1.12
 -10   0   0   -1.15    1.33
 -10   0   0    0.29    1.40
  10   0   0    1.63    1.23
  10   0   0   -1.50    0.67
  10   0   0    0.77    1.48
  10   0   0    1.54    1.63
 -10  -2   0  674.46   10.53
 -10  -2   0  552.33   10.69
 -10  -2   0  594.85   11.31
 -10  -2   0  598.25   11.21
 -10   2   0  693.18   11.52
 -10   2   0  549.91   10.31
 -10   2   0  600.93   11.39
 -10   2   0  574.68   10.99
  10  -2   0  694.05   11.35
  10  -2   0  558.89   10.56
  10  -2   0  534.47    6.83
  10  -2   0  625.37   11.43
  10  -2   0  567.31   11.03
  10   2   0  704.81   10.61
  10   2   0  573.10   11.17
  10   2   0  594.04    7.96
  10   2   0  589.10   11.05
  10   2   0  591.59   11.32
 -10  -4   0   47.41    3.46
 -10  -4   0   42.99    2.71
 -10  -4   0   47.27    2.61
 -10  -4   0   46.53    3.65
 -10  -4   0   47.08    3.61
 -10   4   0   57.84    3.66
 -10   4   0   42.10    3.24
 -10   4   0   44.27    3.67
 -10   4   0   41.92    3.49
  10  -4   0   57.70    3.67
  10  -4   0   46.63    3.30
  10  -4   0   51.41    3.74
  10  -4   0   42.74    3.34
  10   4   0   57.37    3.16
  10   4   0   55.10    4.05
  10   4   0   52.43    2.75
  10   4   0   46.24    3.37
  10   4   0   48.96    3.75
 -10  -6   0    7.66    2.15
 -10  -6   0    5.32    1.25
 -10  -6   0    9.43    1.59
 -10  -6   0    8.66    2.15
 -10  -6   0   12.51    2.31
 -10   6   0    8.91    1.93
 -10   6   0   11.58    2.06
 -10   6   0   11.12    2.38
 -10   6   0    9.55    2.23
  10  -6   0   13.16    2.20
  10  -6   0   10.12    2.11
  10  -6   0    9.46    2.34
  10  -6   0    7.69    2.15
  10   6   0   11.40    1.84
  10   6   0   10.22    2.14
  10   6   0    8.39    1.69
  10   6   0   10.27    2.26
  10   6   0    7.16    2.04
 -10  -8   0   41.76    2.91
 -10  -8   0   50.86    3.10
 -10  -8   0   45.51    3.80
 -10  -8   0   50.88    3.69
 -10   8   0   57.66    4.22
 -10   8   0   47.09    3.22
 -10   8   0   53.69    4.06
 -10   8   0   42.29    3.65
  10  -8   0   49.28    3.48
  10  -8   0   56.04    4.08
  10  -8   0   47.08    3.90
  10   8   0   55.37    3.04
  10   8   0   51.11    3.82
  10   8   0   40.41    2.80
  10   8   0   52.38    3.29
  10   8   0   48.17    3.80
  10   8   0   50.57    3.81
 -10 -10   0    2.26    1.13
 -10 -10   0    2.55    1.30
 -10 -10   0    3.30    1.82
 -10  10   0    3.48    1.89
 -10  10   0    2.83    1.25
 -10  10   0    2.69    1.54
 -10  10   0    4.67    2.08
  10 -10   0    2.92    1.50
  10 -10   0    4.84    1.30
  10 -10   0    3.36    1.95
  10 -10   0    1.57    1.76
  10  10   0    3.94    1.66
  10  10   0    2.40    1.06
  10  10   0    3.51    1.48
  10  10   0    1.08    1.57
  10  10   0    1.87    1.86
 -10 -12   0   12.56    2.06
 -10 -12   0   17.19    2.57
 -10 -12   0   15.97    2.93
 -10  12   0   16.48    2.84
 -10  12   0   12.14    2.02
 -10  12   0   12.66    2.22
 -10  12   0   17.45    2.91
  10 -12   0   15.25    2.40
  10 -12   0   19.04    2.24
  10 -12   0   16.63    3.00
  10  12   0   16.22    2.77
  10  12   0   12.03    1.98
  10  12   0   17.18    2.67
  10  12   0   14.35    2.73
 -10 -14   0   53.74    3.76
 -10 -14   0   52.11    4.56
 -10  14   0   70.01    4.88
 -10  14   0   53.77    3.34
 -10  14   0   67.87    4.84
  10 -14   0   59.03    3.65
  10 -14   0   74.24    3.99
  10 -14   0   62.11    4.88
  10  14   0   53.71    3.81
  10  14   0   67.49    4.60
  10  14   0   66.51    5.05
 -10 -16   0   22.73    3.06
 -10 -16   0   27.47    3.98
 -10  16   0   34.36    3.79
 -10  16   0   22.79    2.39
 -10  16   0   29.11    4.23
  10 -16   0   25.49    2.87
  10 -16   0   29.90    2.91
  10 -16   0   27.31    4.07
  10  16   0   37.30    4.00
  10  16   0   33.98    4.20
 -10 -18   0    0.80    1.67
 -10 -18   0   -2.35    1.75
 -10  18   0    2.87    2.24
 -10  18   0    1.28    1.05
 -10  18   0    3.95    2.64
  10 -18   0    0.73    1.39
  10 -18   0    0.54    2.10
  10  18   0    3.01    2.16
  10  18   0    0.33    2.26
 -10 -20   0   26.92    3.75
 -10 -20   0   33.59    4.08
 -10  20   0   39.70    4.32
 -10  20   0   39.74    4.93
  10 -20   0   35.57    3.11
  10 -20   0   38.72    4.74
  10  20   0   36.88    2.80
  10  20   0   41.97    4.74
  10  20   0   46.74    5.11
 -10 -22   0    2.38    2.44
 -10 -22   0   -0.89    1.88
 -10  22   0    0.70    1.63
 -10  22   0    0.03    2.46
  10 -22   0   -0.28    1.22
  10 -22   0   -0.51    2.02
  10  22   0    0.56    1.09
  10  22   0    0.01    1.51
  10  22   0    0.87    2.34
 -10 -24   0    1.49    2.82
 -10 -24   0    0.09    2.23
 -10  24   0    3.19    2.13
 -10  24   0    4.87    3.08
  10 -24   0    1.08    1.39
  10 -24   0    3.12    2.27
  10  24   0    3.20    1.43
  10  24   0    3.69    2.85
  10  24   0    3.14    2.86
 -10 -26   0    2.21    3.35
 -10 -26   0    4.86    2.91
 -10  26   0    2.82    2.26
 -10  26   0    7.08    3.51
  10 -26   0    3.39    1.71
  10 -26   0    6.40    3.18
  10  26   0    6.73    1.91
  10  26   0    3.63    2.43
  10  26   0    7.77    3.16
 -10 -28   0    4.39    3.98
 -10 -28   0    7.29    3.60
 -10  28   0   12.22    3.54
 -10  28   0    6.29    3.77
  10 -28   0    5.78    1.91
  10 -28   0    8.25    3.78
  10  28   0    8.41    2.21
  10  28   0    9.69    3.88
  10  28   0    8.97    4.12
 -10 -30   0   42.64    6.43
 -10 -30   0   63.06    7.09
 -10  30   0   80.59    7.44
 -10  30   0   83.69    8.10
  10 -30   0   59.17    4.14
  10 -30   0   52.95    7.11
  10  30   0   76.07    4.74
  10  30   0   78.49    7.14
  10  30   0   76.40    7.85
 -10 -32   0   -1.06    4.22
 -10 -32   0    3.89    3.37
 -10  32   0    1.38    2.45
 -10  32   0    2.00    2.97
  10 -32   0    2.16    3.30
  10  32   0    2.81    1.84
  10  32   0    0.01    3.42
  10  32   0    5.12    3.89
 -10 -34   0   -3.21    3.16
 -10 -34   0    5.60    3.64
 -10  34   0    4.94    3.60
 -10  34   0    3.54    4.10
  10 -34   0    3.83    3.69
  10  34   0    6.81    4.24
  10  34   0    3.89    3.87
 -10 -36   0  -10.08    4.53
 -10 -36   0   -0.10    3.19
 -10  36   0   -0.15    2.29
 -10  36   0   -1.54    3.49
  10 -36   0   -0.82    3.47
  10  36   0   -0.14    2.73
  10  36   0   -5.50    3.00
 -10 -38   0   -5.91    3.45
 -10  38   0    1.93    3.53
 -10  38   0   -1.01    3.89
  10 -38   0    0.58    3.69
  10  38   0    6.64    4.83
  10  38   0    3.63    4.41
 -10  40   0   -0.43    3.58
 -10  40   0   -2.96    3.37
  10 -40   0   -2.73    3.43
  10  40   0   -2.21    4.02
  10  40   0   -2.90    3.37
 -10 -42   0   -6.53    3.97
 -10 -42   0    1.56    4.09
 -10  42   0   -0.27    3.89
 -10  42   0    4.45    5.21
  10 -42   0    3.39    4.01
  10  42   0    4.73    4.04
  10  42   0    7.63    5.17
 -12   0   0    7.94    2.08
 -12   0   0    6.45    2.08
  12   0   0    9.87    2.08
  12   0   0    5.25    1.82
  12   0   0    5.67    1.19
  12   0   0    8.48    2.25
  12   0   0    5.62    2.12
 -12  -2   0    0.78    1.06
 -12  -2   0    2.05    1.75
 -12   2   0    2.10    1.31
 -12   2   0    2.34    1.79
  12  -2   0    0.79    1.29
  12  -2   0    3.93    1.91
  12  -2   0    1.49    0.80
  12  -2   0    0.70    1.56
  12  -2   0    1.39    1.77
  12   2   0    0.84    0.94
  12   2   0    0.53    1.81
  12   2   0    1.14    0.83
  12   2   0    1.85    1.68
  12   2   0   -0.15    1.48
 -12  -4   0   53.05    3.19
 -12  -4   0   58.03    2.97
 -12  -4   0   66.48    4.41
 -12   4   0   76.26    4.75
 -12   4   0   63.20    4.20
 -12   4   0   65.71    4.63
  12  -4   0   64.37    4.41
  12  -4   0   66.95    4.53
  12  -4   0   55.73    4.35
  12   4   0   75.64    3.97
  12   4   0   64.36    4.45
  12   4   0   66.48    3.31
  12   4   0   63.78    4.46
  12   4   0   61.19    4.53
 -12  -6   0   27.58    2.54
 -12  -6   0   30.46    2.43
 -12  -6   0   25.32    3.48
 -12   6   0   30.35    3.21
 -12   6   0   25.88    2.98
 -12   6   0   28.24    3.21
  12  -6   0   28.29    3.31
  12  -6   0   35.43    3.70
  12  -6   0   29.13    3.51
  12   6   0   33.41    2.73
  12   6   0   32.15    3.81
  12   6   0   29.48    2.66
  12   6   0   28.02    3.64
 -12  -8   0   20.03    2.34
 -12  -8   0   22.75    2.37
 -12  -8   0   21.78    3.40
 -12   8   0   25.67    3.59
 -12   8   0   21.86    2.71
 -12   8   0   20.79    3.33
  12  -8   0   24.13    3.13
  12  -8   0   20.58    3.31
  12   8   0   29.31    2.68
  12   8   0   23.89    3.62
  12   8   0   24.70    2.75
  12   8   0   24.55    3.58
 -12 -10   0   30.00    2.86
 -12 -10   0   36.80    3.06
 -12 -10   0   26.77    3.74
 -12  10   0   41.97    4.24
 -12  10   0   33.89    3.12
 -12  10   0   34.06    3.36
 -12  10   0   39.73    4.12
  12 -10   0   32.22    3.32
  12 -10   0   40.77    2.66
  12 -10   0   27.48    3.86
  12  10   0   43.26    3.03
  12  10   0   35.86    3.69
  12  10   0   37.76    3.27
  12  10   0   31.01    4.12
 -12 -12   0   14.74    2.28
 -12 -12   0   23.54    3.37
 -12 -12   0   22.86    3.64
 -12  12   0   24.86    3.64
 -12  12   0   19.07    2.71
 -12  12   0   22.17    3.64
  12 -12   0   26.06    3.37
  12 -12   0   29.20    2.57
  12 -12   0   23.22    3.57
  12  12   0   27.79    2.56
  12  12   0   23.07    3.71
  12  12   0   18.17    2.47
  12  12   0   25.00    3.06
  12  12   0   22.87    3.61
 -12 -14   0  191.83    7.18
 -12 -14   0  206.69    8.65
 -12  14   0  254.79    9.44
 -12  14   0  188.95    6.56
 -12  14   0  237.69    9.28
  12 -14   0  215.74    7.18
  12 -14   0  249.44    6.87
  12 -14   0  224.19    9.01
  12  14   0  238.16    9.09
  12  14   0  252.84    8.46
  12  14   0  240.19    9.18
 -12 -16   0    4.80    1.80
 -12 -16   0    4.76    2.22
 -12  16   0    3.96    2.02
 -12  16   0    1.59    1.31
 -12  16   0    2.33    2.05
  12 -16   0    3.25    1.66
  12 -16   0    8.31    2.05
  12 -16   0    5.16    2.59
  12  16   0    4.49    2.21
  12  16   0    2.79    2.41
 -12 -18   0    2.20    1.76
 -12 -18   0    2.80    2.46
 -12  18   0   -0.04    2.12
 -12  18   0    2.45    1.50
 -12  18   0    3.80    2.69
  12 -18   0    1.27    1.70
  12 -18   0    1.02    2.22
  12  18   0    1.39    2.04
  12  18   0    3.57    2.50
 -12 -20   0   13.32    2.96
 -12 -20   0   21.67    4.22
 -12  20   0   27.50    4.39
 -12  20   0   19.66    2.75
 -12  20   0   25.02    4.26
  12 -20   0   22.69    3.18
  12 -20   0   17.12    3.89
  12  20   0   25.54    4.18
  12  20   0   22.11    4.23
 -12 -22   0   10.04    2.72
 -12 -22   0    8.25    3.13
 -12  22   0   11.46    3.51
 -12  22   0   13.81    3.90
  12 -22   0   11.62    2.46
  12 -22   0   12.02    3.63
  12  22   0    8.74    1.83
  12  22   0   10.75    3.39
  12  22   0   11.72    3.59
 -12 -24   0   17.38    4.00
 -12 -24   0   26.72    4.86
 -12  24   0   29.68    5.19
 -12  24   0   30.04    5.30
  12 -24   0   24.18    3.24
  12 -24   0   26.47    4.84
  12  24   0   29.50    2.91
  12  24   0   23.88    4.20
  12  24   0   29.17    5.25
 -12 -26   0  150.44    9.29
 -12 -26   0  154.84    9.18
 -12  26   0  219.04   10.97
 -12  26   0  220.68   11.22
  12 -26   0  169.28    6.65
  12 -26   0  179.91   10.12
  12  26   0  194.76    6.46
  12  26   0  215.30   10.72
  12  26   0  211.09   11.07
 -12 -28   0    9.08    3.46
 -12 -28   0    9.07    3.83
 -12  28   0   15.06    4.39
 -12  28   0   10.49    4.40
  12 -28   0    8.64    2.39
  12 -28   0   10.08    3.88
  12  28   0   11.72    2.48
  12  28   0   11.80    3.68
  12  28   0   12.11    4.45
 -12 -30   0   -5.26    3.48
 -12 -30   0   -0.49    2.95
 -12  30   0    0.90    2.38
 -12  30   0   -5.06    2.72
  12 -30   0    0.98    1.71
  12 -30   0    0.65    3.20
  12  30   0    0.57    1.53
  12  30   0    1.16    3.40
  12  30   0    1.03    3.47
 -12 -32   0   -8.91    3.84
 -12 -32   0   -3.94    2.14
 -12  32   0    1.16    2.55
 -12  32   0   -3.89    3.04
  12 -32   0    0.25    2.62
  12  32   0   -2.91    3.11
  12  32   0    0.05    3.37
 -12 -34   0   -4.15    4.56
 -12 -34   0   -1.07    2.23
 -12  34   0    3.12    3.56
 -12  34   0    0.58    3.33
  12 -34   0    1.63    3.26
  12  34   0   -3.31    3.18
  12  34   0    0.15    3.54
 -12 -36   0   -1.52    2.43
 -12  36   0    4.24    3.14
 -12  36   0    1.66    4.16
  12 -36   0   -0.10    3.34
  12  36   0    0.11    3.79
  12  36   0    3.64    4.19
 -12 -38   0    1.29    3.40
 -12  38   0   -4.14    3.17
 -12  38   0   -3.01    4.18
  12 -38   0   -0.17    3.59
  12  38   0   -1.12    3.95
  12  38   0   -0.14    3.95
 -12 -40   0    2.45    3.87
 -12  40   0   -3.79    3.59
 -12  40   0   -0.65    4.44
  12 -40   0   -0.17    3.86
  12  40   0    0.70    3.34
  12  40   0   -1.25    4.02
 -12  42   0   -0.19    4.28
 -12  42   0   -0.81    4.76
  12 -42   0    1.77    4.39
  12  42   0    2.90    5.10
  12  42   0   -0.43    4.63
 -14   0   0   -0.20    1.19
 -14   0   0   -1.58    1.69
  14   0   0    4.58    2.29
  14   0   0    0.00    0.96
  14   0   0    0.19    1.82
 -14  -2   0  162.16    7.39
 -14   2   0  193.84    7.50
 -14   2   0  163.44    7.24
  14  -2   0  162.24    7.02
  14  -2   0  160.24    4.51
  14  -2   0  157.58    7.32
  14   2   0  162.76    7.44
  14   2   0  163.74    4.98
  14   2   0  163.04    7.41
 -14  -4   0   42.55    3.21
 -14  -4   0   50.31    4.58
 -14   4   0   63.28    4.80
 -14   4   0   47.69    4.57
  14  -4   0   49.68    4.10
  14  -4   0   45.66    2.61
  14  -4   0   51.49    4.68
  14   4   0   57.91    3.92
  14   4   0   43.89    4.13
  14   4   0   57.67    3.34
  14   4   0   53.50    4.76
 -14  -6   0   23.16    2.77
 -14  -6   0   29.30    2.62
 -14  -6   0   26.25    3.81
 -14   6   0   25.84    3.76
 -14   6   0   25.95    3.89
  14  -6   0   25.53    3.12
  14  -6   0   26.08    3.89
  14   6   0   32.79    3.03
  14   6   0   29.70    3.61
  14   6   0   30.73    2.73
  14   6   0   27.62    3.97
 -14  -8   0    1.09    1.26
 -14  -8   0    0.00    0.99
 -14  -8   0   -0.57    1.79
 -14   8   0   -0.87    1.73
 -14   8   0   -2.00    1.72
  14  -8   0    0.36    1.78
  14  -8   0   -0.61    1.83
  14   8   0   -0.86    1.05
  14   8   0    0.03    1.90
  14   8   0   -0.17    1.31
  14   8   0   -2.00    1.89
 -14 -10   0   41.75    3.48
 -14 -10   0   43.61    3.58
 -14 -10   0   46.44    4.70
 -14  10   0   58.93    5.18
 -14  10   0   44.51    4.69
  14 -10   0   47.32    4.24
  14 -10   0   51.58    3.00
  14 -10   0   49.36    4.86
  14  10   0   55.37    3.55
  14  10   0   41.43    4.64
  14  10   0   52.50    3.86
  14  10   0   41.11    4.69
 -14 -12   0    0.27    1.11
 -14 -12   0   -0.39    1.92
 -14  12   0    0.04    1.53
 -14  12   0    0.10    1.54
  14 -12   0    1.45    1.71
  14 -12   0    0.13    0.98
  14 -12   0    0.99    2.23
  14  12   0    0.39    1.08
  14  12   0   -0.13    1.46
  14  12   0    1.33    1.80
  14  12   0    1.36    2.30
 -14 -14   0   74.26    4.87
 -14 -14   0   88.90    6.11
 -14  14   0  107.06    6.70
 -14  14   0   98.34    6.69
  14 -14   0   91.83    5.39
  14 -14   0   96.82    4.51
  14 -14   0   92.32    6.52
  14  14   0  103.44    4.65
  14  14   0   95.62    6.57
  14  14   0   96.92    5.68
  14  14   0   96.13    6.67
 -14 -16   0   11.75    2.47
 -14 -16   0   11.86    3.31
 -14  16   0   17.44    3.67
 -14  16   0   13.18    3.64
  14 -16   0   16.88    3.16
  14 -16   0   17.02    2.65
  14 -16   0   17.16    3.89
  14  16   0   15.94    2.45
  14  16   0   13.45    3.05
  14  16   0   15.48    3.63
 -14 -18   0    4.27    2.04
 -14 -18   0    7.22    2.96
 -14  18   0    7.91    2.81
 -14  18   0    8.71    3.29
  14 -18   0    5.73    2.38
  14 -18   0    5.13    2.90
  14  18   0    5.34    1.73
  14  18   0    5.81    2.58
  14  18   0    7.82    3.17
 -14 -20   0   15.29    3.11
 -14 -20   0   13.80    3.48
 -14  20   0   26.22    4.84
 -14  20   0   18.02    4.28
  14 -20   0   16.73    3.09
  14 -20   0   17.67    4.11
  14  20   0   22.04    4.02
  14  20   0   23.80    4.74
 -14 -22   0   15.27    3.48
 -14 -22   0   18.96    4.13
 -14  22   0   23.59    4.47
 -14  22   0   28.59    5.11
  14 -22   0   21.93    3.24
  14 -22   0   23.28    4.79
  14  22   0   27.05    4.47
  14  22   0   22.50    4.87
 -14 -24   0    6.42    2.72
 -14 -24   0    6.40    3.48
 -14  24   0   10.23    3.44
 -14  24   0    9.24    4.15
  14 -24   0    8.42    2.60
  14 -24   0    4.74    3.45
  14  24   0    8.43    2.07
  14  24   0   10.94    3.75
  14  24   0   11.18    4.26
 -14 -26   0   -0.25    3.08
 -14 -26   0    0.05    2.86
 -14  26   0    2.80    2.69
 -14  26   0   -4.83    2.89
  14 -26   0   -0.99    1.79
  14 -26   0    2.58    3.25
  14  26   0    0.19    1.39
  14  26   0    1.23    2.86
  14  26   0    2.13    3.33
 -14 -28   0   15.68    4.68
 -14 -28   0   22.57    5.16
 -14  28   0   25.62    5.18
 -14  28   0   21.52    5.37
  14 -28   0   19.34    3.39
  14 -28   0   26.09    5.53
  14  28   0   26.76    3.03
  14  28   0   26.98    5.44
  14  28   0   25.37    5.53
 -14 -30   0   -5.30    3.59
 -14 -30   0    1.12    3.21
 -14  30   0    0.55    2.53
 -14  30   0    0.37    3.52
  14 -30   0   -0.32    3.22
  14  30   0    2.11    2.67
  14  30   0   -1.76    3.11
 -14 -32   0   -4.30    4.13
 -14 -32   0    3.09    3.63
 -14  32   0   -3.10    3.19
 -14  32   0   -1.10    3.69
  14 -32   0    5.24    3.81
  14  32   0   -2.58    3.13
  14  32   0    2.88    4.06
 -14 -34   0  -11.53    4.13
 -14 -34   0    4.16    3.86
 -14  34   0    0.26    3.79
 -14  34   0   -0.07    3.96
  14 -34   0    3.04    3.85
  14  34   0    1.87    2.92
  14  34   0   -0.16    3.74
 -14 -36   0   -7.77    4.69
 -14 -36   0    8.65    4.60
 -14  36   0    5.89    3.72
 -14  36   0    5.60    4.82
  14 -36   0    6.69    4.39
  14  36   0    6.43    4.72
  14  36   0    8.76    5.06
 -14 -38   0  -13.93    4.97
 -14 -38   0   -1.12    3.59
 -14  38   0   -6.94    3.20
 -14  38   0   -3.71    3.98
  14 -38   0   -2.64    3.25
  14  38   0   -8.23    3.16
  14  38   0    6.20    4.83
 -14 -40   0   -1.37    3.99
 -14  40   0   -1.42    4.34
 -14  40   0   -1.23    4.58
  14 -40   0    1.26    3.73
  14  40   0    0.58    4.56
  14  40   0    2.98    5.06
 -16   0   0  147.52    6.98
 -16   0   0  114.82    6.64
  16   0   0  129.40    6.94
  16   0   0  128.60    4.42
  16   0   0  130.60    7.33
 -16  -2   0    4.67    1.56
 -16  -2   0    5.21    0.59
 -16  -2   0    7.97    2.55
 -16   2   0    5.40    2.40
 -16   2   0    5.47    2.32
  16  -2   0    8.18    2.56
  16  -2   0    6.71    1.50
  16  -2   0    5.86    2.67
  16   2   0    9.80    3.08
  16   2   0    7.30    1.62
  16   2   0    5.98    2.69
 -16  -4   0   13.57    2.23
 -16  -4   0   18.88    3.60
 -16   4   0   22.56    3.82
 -16   4   0   20.73    3.82
  16  -4   0   18.80    3.26
  16  -4   0   18.67    2.03
  16  -4   0   16.65    3.59
  16   4   0   19.07    3.83
  16   4   0   18.80    2.44
  16   4   0   23.16    4.00
 -16  -6   0    2.33    1.52
 -16  -6   0    6.12    1.67
 -16  -6   0    3.37    2.27
 -16   6   0    5.16    2.19
 -16   6   0    5.16    2.66
  16  -6   0    5.81    2.57
  16  -6   0    5.03    1.31
  16  -6   0    6.64    2.68
  16   6   0    3.10    2.47
  16   6   0    5.31    1.68
  16   6   0    6.80    2.79
 -16  -8   0   99.24    5.12
 -16  -8   0  110.44    5.01
 -16  -8   0  117.51    7.16
 -16   8   0  127.39    7.05
 -16   8   0  119.10    6.96
  16  -8   0  120.33    6.44
  16  -8   0  120.57    7.26
  16   8   0  116.79    7.27
  16   8   0  124.37    5.56
  16   8   0  117.70    7.25
 -16 -10   0    2.24    1.44
 -16 -10   0   -0.04    1.69
 -16  10   0    3.67    2.59
 -16  10   0    1.44    2.35
  16 -10   0    1.01    2.01
  16 -10   0    4.57    1.37
  16 -10   0    3.67    2.54
  16  10   0    2.99    1.88
  16  10   0    2.05    1.89
  16  10   0    3.99    1.98
  16  10   0   -0.54    2.20
 -16 -12   0   12.73    2.43
 -16 -12   0   13.91    3.55
 -16  12   0   18.93    3.72
 -16  12   0   15.54    3.79
  16 -12   0   14.12    3.10
  16 -12   0   18.06    2.23
  16 -12   0   11.29    3.39
  16  12   0   16.32    2.69
  16  12   0   15.19    3.40
  16  12   0   18.53    3.07
  16  12   0   13.06    3.74
 -16 -14   0   -0.01    1.33
 -16 -14   0   -0.10    2.17
 -16  14   0    4.02    2.85
 -16  14   0    3.03    2.60
  16 -14   0    3.72    2.23
  16 -14   0    1.15    1.36
  16 -14   0   -0.76    1.67
  16  14   0    0.36    1.47
  16  14   0    1.06    1.88
  16  14   0    2.50    1.94
  16  14   0    0.57    1.96
 -16 -16   0    6.03    2.21
 -16 -16   0    6.19    3.03
 -16  16   0    7.44    3.52
 -16  16   0    7.63    3.29
  16 -16   0    7.13    2.51
  16 -16   0    8.52    2.16
  16 -16   0    3.13    2.87
  16  16   0    9.10    2.18
  16  16   0    8.39    2.75
  16  16   0    5.29    3.13
 -16 -18   0   16.57    3.04
 -16 -18   0   20.40    4.31
 -16  18   0   27.31    4.79
 -16  18   0   25.99    4.95
  16 -18   0   27.02    4.00
  16 -18   0   18.24    4.34
  16  18   0   24.97    2.98
  16  18   0   28.48    4.43
  16  18   0   24.78    4.86
 -16 -20   0    2.64    2.12
 -16 -20   0    2.38    2.41
 -16  20   0    2.17    2.40
 -16  20   0    2.63    3.12
  16 -20   0   -0.07    1.83
  16 -20   0    0.84    2.78
  16  20   0    0.69    1.48
  16  20   0    1.36    2.42
  16  20   0    0.42    3.05
 -16 -22   0    0.94    2.40
 -16 -22   0   -2.26    2.24
 -16  22   0   -0.89    2.10
 -16  22   0    4.61    3.50
  16 -22   0   -0.78    2.04
  16 -22   0    1.52    2.55
  16  22   0    2.10    2.68
  16  22   0    0.96    3.18
 -16 -24   0   37.93    5.16
 -16 -24   0   53.11    6.62
 -16  24   0   59.74    7.11
 -16  24   0   60.34    7.08
  16 -24   0   49.32    4.55
  16 -24   0   44.73    6.72
  16  24   0   56.68    3.89
  16  24   0   53.06    6.30
  16  24   0   62.45    7.40
 -16 -26   0    3.03    3.27
 -16 -26   0    5.28    3.63
 -16  26   0   11.07    4.38
 -16  26   0    8.89    4.57
  16 -26   0    8.86    2.83
  16 -26   0    8.84    4.08
  16  26   0    9.62    3.89
  16  26   0    9.81    3.83
 -16 -28   0    0.99    3.13
 -16  28   0   -0.56    3.41
 -16  28   0   -2.02    3.38
  16 -28   0   -2.02    1.82
  16 -28   0    2.10    3.46
  16  28   0    2.57    3.38
  16  28   0    0.04    3.47
 -16 -30   0   -3.06    3.88
 -16 -30   0    1.32    3.37
 -16  30   0    0.22    3.76
 -16  30   0    5.21    4.30
  16 -30   0    2.53    3.66
  16  30   0    2.98    3.00
  16  30   0    2.14    3.69
 -16 -32   0   -2.17    4.52
 -16 -32   0    2.99    3.89
 -16  32   0    7.75    4.63
 -16  32   0    7.18    4.83
  16 -32   0    8.97    4.45
  16  32   0    5.50    4.18
  16  32   0    4.68    4.25
 -16 -34   0  -10.29    4.37
 -16 -34   0    0.03    3.60
 -16  34   0    0.74    3.01
 -16  34   0    0.42    4.22
  16 -34   0    5.68    4.20
  16  34   0    3.09    4.06
  16  34   0    1.71    4.19
 -16 -36   0   -0.47    3.53
 -16  36   0   -3.49    2.46
 -16  36   0   -2.08    4.32
  16 -36   0    1.24    3.61
  16  36   0   -4.32    3.55
  16  36   0   -1.58    4.21
 -16 -38   0   -3.11    3.46
 -16  38   0    1.88    4.39
 -16  38   0   -1.04    4.65
  16 -38   0    0.99    4.11
  16  38   0   -1.18    4.24
  16  38   0   -1.81    4.28
 -18   0   0    0.85    2.29
  18   0   0   -0.09    2.26
  18   0   0    1.03    1.15
  18   0   0    0.80    2.34
 -18  -2   0   18.55    2.60
 -18  -2   0   28.48    4.54
 -18   2   0   28.40    4.30
 -18   2   0   27.48    4.49
  18  -2   0   32.29    4.78
  18  -2   0   27.64    2.43
  18  -2   0   23.81    4.44
  18   2   0   31.51    4.66
  18   2   0   28.40    2.76
  18   2   0   22.17    4.25
 -18  -4   0   39.49    3.71
 -18  -4   0   42.47    5.07
 -18   4   0   53.88    5.28
 -18   4   0   50.52    5.48
  18  -4   0   46.17    4.68
  18  -4   0   44.07    2.86
  18  -4   0   48.93    5.43
  18   4   0   53.35    5.62
  18   4   0   51.29    3.53
  18   4   0   46.52    5.44
 -18  -6   0   13.42    2.37
 -18  -6   0   17.18    3.80
 -18   6   0   19.78    4.09
 -18   6   0   23.10    4.36
  18  -6   0   19.16    3.88
  18  -6   0   20.01    2.14
  18  -6   0   18.49    4.11
  18   6   0   19.38    4.11
  18   6   0   18.21    2.65
  18   6   0   19.04    3.83
 -18  -8   0   27.92    3.26
 -18  -8   0   33.49    3.46
 -18  -8   0   32.59    4.80
 -18   8   0   43.59    5.32
 -18   8   0   38.26    4.67
  18  -8   0   27.54    4.43
  18  -8   0   28.85    2.47
  18  -8   0   35.39    5.24
  18   8   0   34.96    5.14
  18   8   0   33.49    3.51
  18   8   0   37.18    5.36
 -18 -10   0    0.86    1.35
 -18 -10   0    4.32    2.94
 -18  10   0    3.07    2.26
 -18  10   0    3.79    2.84
  18 -10   0    2.44    2.41
  18 -10   0    2.51    1.31
  18 -10   0    1.66    2.63
  18  10   0    0.67    1.96
  18  10   0    0.55    1.74
  18  10   0    2.10    2.85
 -18 -12   0  146.91    6.87
 -18 -12   0  171.23    9.37
 -18  12   0  203.61   10.14
 -18  12   0  183.33    9.74
  18 -12   0  177.57    8.22
  18 -12   0  187.12    5.89
  18 -12   0  168.64    9.32
  18  12   0  163.37    8.98
  18  12   0  182.25    7.51
  18  12   0  183.04    9.90
 -18 -14   0   -1.18    1.30
 -18 -14   0    0.08    2.49
 -18  14   0   -0.02    2.15
 -18  14   0    0.54    2.48
  18 -14   0   -0.41    2.00
  18 -14   0    0.47    1.29
  18 -14   0    0.37    0.50
  18 -14   0   -0.23    2.72
  18  14   0    1.05    2.15
  18  14   0   -0.38    1.72
  18  14   0    0.34    2.13
 -18 -16   0    2.25    1.86
 -18 -16   0    6.09    3.37
 -18  16   0    9.54    3.53
 -18  16   0    7.67    3.66
  18 -16   0    6.47    2.77
  18 -16   0    7.14    2.15
  18 -16   0    4.39    3.23
  18  16   0    5.33    2.92
  18  16   0    7.40    2.83
  18  16   0    6.54    3.45
 -18 -18   0   18.57    3.38
 -18 -18   0   28.18    5.23
 -18  18   0   26.78    5.53
 -18  18   0   30.30    5.51
  18 -18   0   29.19    4.37
  18 -18   0   27.84    5.42
  18  18   0   34.44    4.83
  18  18   0   24.21    5.17
 -18 -20   0    1.48    2.05
 -18 -20   0   -2.61    2.50
 -18  20   0   -0.03    3.21
 -18  20   0    2.06    3.14
  18 -20   0   -0.82    2.30
  18 -20   0   -0.01    3.05
  18  20   0    1.56    2.54
  18  20   0   -3.21    2.80
 -18 -22   0    1.20    2.51
 -18 -22   0   -1.38    2.72
 -18  22   0    3.09    3.61
 -18  22   0    1.82    3.39
  18 -22   0   -1.60    1.96
  18 -22   0   -1.07    2.70
  18  22   0   -0.12    2.64
  18  22   0    2.65    2.85
 -18 -24   0   11.01    3.49
 -18 -24   0   12.74    4.29
 -18  24   0   18.98    4.66
 -18  24   0   15.95    5.15
  18 -24   0   14.18    3.51
  18 -24   0   15.48    4.75
  18  24   0   16.39    3.94
  18  24   0   14.48    4.85
 -18 -26   0   -4.51    2.59
 -18 -26   0    0.08    3.02
 -18  26   0   -6.03    3.01
 -18  26   0    2.63    3.81
  18 -26   0   -1.89    2.13
  18 -26   0    3.59    3.70
  18  26   0   -2.27    2.98
  18  26   0   -2.53    3.31
 -18 -28   0   -1.89    3.42
 -18 -28   0    0.54    2.67
 -18  28   0   -0.65    3.65
 -18  28   0    4.38    4.14
  18 -28   0    4.64    4.03
  18  28   0    6.48    3.81
  18  28   0    5.99    4.27
 -18 -30   0   -6.06    3.55
 -18 -30   0    4.47    3.88
 -18  30   0    3.72    4.34
 -18  30   0    6.50    4.49
  18 -30   0    5.20    4.10
  18  30   0    1.47    3.62
  18  30   0    8.86    4.61
 -18 -32   0   -9.90    3.87
 -18 -32   0    4.58    4.20
 -18  32   0    4.97    4.81
 -18  32   0    6.15    4.80
  18 -32   0    9.15    4.70
  18  32   0    7.17    4.45
  18  32   0    4.86    4.67
 -18 -34   0   -0.05    3.49
 -18  34   0   -2.97    2.35
 -18  34   0   -2.73    4.01
  18 -34   0   -0.60    3.50
  18  34   0   -0.75    2.76
  18  34   0   -1.57    4.03
 -18 -36   0    2.71    4.17
 -18  36   0   -2.87    4.00
 -18  36   0   -0.83    5.11
  18 -36   0    1.36    4.50
  18  36   0    1.14    4.54
  18  36   0    1.08    4.61
 -20   0   0   12.62    3.80
  20   0   0   16.63    3.78
  20   0   0   16.79    2.32
  20   0   0   17.36    4.25
 -20  -2   0    2.83    1.57
 -20  -2   0    5.51    3.09
 -20   2   0    6.08    3.10
 -20   2   0    1.78    2.83
  20  -2   0    3.46    2.97
  20  -2   0    2.39    1.32
  20  -2   0    4.37    3.10
  20   2   0    4.36    3.14
  20   2   0    2.49    1.53
  20   2   0    2.50    2.96
 -20  -4   0   28.90    3.42
 -20  -4   0   35.80    5.48
 -20   4   0   37.62    4.64
 -20   4   0   36.93    5.50
  20  -4   0   34.20    5.01
  20  -4   0   35.40    2.79
  20  -4   0   33.64    5.41
  20   4   0   28.88    4.91
  20   4   0   41.45    3.53
  20   4   0   36.73    5.79
 -20  -6   0   27.12    3.39
 -20  -6   0   24.89    4.69
 -20   6   0   31.91    5.05
 -20   6   0   28.19    5.01
  20  -6   0   26.01    4.82
  20  -6   0   28.10    2.57
  20  -6   0   28.48    5.17
  20   6   0   29.86    5.29
  20   6   0   34.66    3.60
  20   6   0   36.49    5.78
 -20  -8   0   25.01    3.35
 -20  -8   0   33.19    5.28
 -20   8   0   42.50    5.14
 -20   8   0   33.69    5.54
  20  -8   0   32.49    5.03
  20  -8   0   31.51    2.80
  20  -8   0   36.32    5.70
  20   8   0   34.61    5.32
  20   8   0   37.59    3.85
  20   8   0   40.07    6.06
 -20 -10   0   20.15    3.09
 -20 -10   0   26.42    5.21
 -20  10   0   27.88    5.27
 -20  10   0   32.04    5.39
  20 -10   0   29.53    4.82
  20 -10   0   21.76    3.22
  20 -10   0   26.04    5.03
  20  10   0   26.50    4.99
  20  10   0   26.29    3.55
  20  10   0   30.96    5.25
 -20 -12   0   20.66    3.15
 -20 -12   0   24.28    5.07
 -20  12   0   27.77    4.93
 -20  12   0   28.64    5.27
  20 -12   0   23.38    4.41
  20 -12   0   23.83    5.13
  20  12   0   28.52    5.55
  20  12   0   28.71    3.91
  20  12   0   31.57    5.70
 -20 -14   0   34.79    4.15
 -20 -14   0   34.22    5.78
 -20  14   0   36.22    6.09
 -20  14   0   37.71    6.08
  20 -14   0   30.92    4.89
  20 -14   0   39.21    5.95
  20  14   0   41.30    6.48
  20  14   0   36.69    4.36
  20  14   0   32.49    5.81
 -20 -16   0   28.90    3.91
 -20 -16   0   35.15    5.85
 -20  16   0   42.98    6.62
 -20  16   0   44.19    6.55
  20 -16   0   36.59    5.20
  20 -16   0   43.61    6.64
  20  16   0   32.74    5.54
  20  16   0   42.82    4.91
  20  16   0   47.87    6.68
 -20 -18   0   23.16    3.91
 -20 -18   0   30.32    5.69
 -20  18   0   38.73    6.23
 -20  18   0   43.53    6.59
  20 -18   0   32.85    4.92
  20 -18   0   35.93    6.23
  20  18   0   37.99    5.39
  20  18   0   30.38    5.92
 -20 -20   0    5.07    2.87
 -20 -20   0   11.71    4.22
 -20  20   0   12.31    3.98
 -20  20   0   11.20    4.51
  20 -20   0   13.52    3.87
  20 -20   0   10.86    4.30
  20  20   0    8.56    3.43
  20  20   0   10.77    3.93
 -20 -22   0   11.51    3.36
 -20 -22   0   21.26    5.06
 -20  22   0   17.94    5.29
 -20  22   0   26.51    5.79
  20 -22   0   15.89    3.72
  20 -22   0   11.45    4.46
  20  22   0   18.43    4.36
  20  22   0   22.76    5.59
 -20 -24   0   10.85    3.67
 -20 -24   0   11.90    4.47
 -20  24   0   17.44    5.28
 -20  24   0   15.23    5.01
  20 -24   0   14.95    3.65
  20 -24   0   10.75    4.69
  20  24   0   12.21    4.15
  20  24   0    9.01    4.72
 -20 -26   0    4.52    3.34
 -20 -26   0    4.63    3.75
 -20  26   0    8.82    3.95
 -20  26   0    4.92    4.36
  20 -26   0    4.70    2.94
  20 -26   0    4.78    3.98
  20  26   0    6.55    3.80
  20  26   0    9.59    4.66
 -20 -28   0    3.65    3.99
 -20 -28   0   16.16    5.22
 -20  28   0   23.58    5.59
 -20  28   0   25.05    6.30
  20 -28   0   30.58    6.67
  20  28   0   17.16    5.22
  20  28   0   22.56    6.21
 -20 -30   0  -10.22    3.66
 -20 -30   0    1.49    3.73
 -20  30   0   -1.97    2.51
 -20  30   0   -1.25    4.11
  20 -30   0    0.23    3.55
  20  30   0   -1.45    3.43
  20  30   0    4.66    4.61
 -20 -32   0    3.93    4.35
 -20  32   0    4.83    3.97
 -20  32   0    1.82    4.59
  20 -32   0    5.34    4.07
  20  32   0    3.08    4.14
  20  32   0    4.56    4.48
 -20 -34   0   -1.68    3.85
 -20  34   0   -0.33    3.47
 -20  34   0   -1.53    4.35
  20 -34   0    2.91    4.51
  20  34   0   -2.51    4.06
  20  34   0    2.29    4.69
 -22   0   0   -0.58    1.25
 -22   0   0   -0.80    2.72
  22   0   0    2.71    3.17
  22   0   0   -0.87    1.21
  22   0   0   -1.98    2.70
 -22  -2   0    4.03    1.80
 -22  -2   0    6.38    3.55
 -22   2   0    3.77    3.25
  22  -2   0    5.55    2.88
  22  -2   0    4.01    1.53
  22  -2   0    2.01    3.40
  22   2   0    2.73    3.37
  22   2   0    4.17    1.75
  22   2   0    2.72    2.95
 -22  -4   0    4.04    2.00
 -22  -4   0    1.84    3.04
 -22   4   0    3.34    2.42
 -22   4   0    4.23    3.36
  22  -4   0   10.13    3.38
  22  -4   0    4.27    1.48
  22  -4   0    2.11    3.41
  22   4   0    5.06    2.98
  22   4   0    7.01    2.05
  22   4   0    0.71    2.66
 -22  -6   0   10.03    2.39
 -22  -6   0   11.00    4.21
 -22   6   0   15.46    3.85
 -22   6   0    7.80    3.83
  22  -6   0   12.12    3.98
  22  -6   0   11.94    1.97
  22  -6   0   10.71    4.25
  22   6   0    8.61    4.12
  22   6   0   13.54    2.63
  22   6   0   14.54    4.55
 -22  -8   0   -0.50    1.51
 -22  -8   0   -0.61    2.91
 -22   8   0    0.05    2.93
 -22   8   0   -0.69    2.96
  22  -8   0   -2.57    2.50
  22  -8   0   -0.74    2.34
  22   8   0    2.29    2.49
  22   8   0   -0.12    1.72
  22   8   0   -2.53    2.79
 -22 -10   0    0.01    1.71
 -22 -10   0    1.90    3.36
 -22  10   0   -2.79    2.78
 -22  10   0   -2.05    2.82
  22 -10   0   -0.26    2.68
  22 -10   0   -0.44    3.09
  22  10   0   -0.46    3.17
  22  10   0   -2.21    1.64
  22  10   0   -0.57    3.16
 -22 -12   0    2.66    2.05
 -22 -12   0    2.73    3.51
 -22  12   0    4.30    3.70
 -22  12   0    5.39    3.76
  22 -12   0    2.20    2.76
  22 -12   0    3.85    3.72
  22  12   0    2.17    2.80
  22  12   0    4.52    2.51
  22  12   0    7.17    3.66
 -22 -14   0    3.95    2.08
 -22 -14   0    4.06    3.75
 -22  14   0    1.21    2.60
 -22  14   0    5.13    3.77
  22 -14   0    2.51    2.94
  22 -14   0    7.13    3.66
  22  14   0    1.16    2.54
  22  14   0    4.46    2.66
  22  14   0    6.07    3.84
 -22 -16   0   10.99    2.92
 -22 -16   0   12.10    3.96
 -22  16   0   17.33    4.69
 -22  16   0   14.14    4.69
  22 -16   0    8.24    3.47
  22 -16   0   12.94    4.40
  22  16   0   10.59    3.28
  22  16   0   11.73    4.59
 -22 -18   0   -0.68    2.13
 -22 -18   0   -1.36    3.02
 -22  18   0    1.40    3.62
 -22  18   0   -0.13    3.56
  22 -18   0   -3.38    1.99
  22 -18   0   -1.74    3.03
  22  18   0   -3.22    2.30
  22  18   0    1.54    3.69
 -22 -20   0    3.94    2.89
 -22 -20   0    6.74    4.07
 -22  20   0    6.74    4.51
 -22  20   0    5.98    4.17
  22 -20   0    6.45    3.58
  22 -20   0    8.14    4.43
  22  20   0    4.81    3.13
  22  20   0   11.25    4.57
 -22 -22   0   -0.50    2.35
 -22 -22   0    1.66    3.40
 -22  22   0    0.35    2.80
 -22  22   0    1.78    3.75
  22 -22   0    0.18    2.44
  22 -22   0   -2.15    3.06
  22  22   0    1.58    2.96
  22  22   0    2.76    4.00
 -22 -24   0   -2.91    2.40
 -22 -24   0   -0.07    3.24
 -22  24   0   -0.36    4.10
 -22  24   0    6.04    4.46
  22 -24   0   -0.59    2.21
  22 -24   0   -2.04    3.45
  22  24   0   -0.08    3.02
  22  24   0    1.44    3.84
 -22 -26   0   -5.61    2.58
 -22 -26   0   -0.13    3.46
 -22  26   0   -1.21    4.06
 -22  26   0    3.53    4.42
  22 -26   0   -1.39    3.74
  22  26   0    0.40    3.11
  22  26   0    0.69    4.19
 -22 -28   0   -2.42    3.42
 -22  28   0    0.20    3.09
 -22  28   0    0.48    4.12
  22 -28   0   -0.22    3.78
  22  28   0   -2.02    3.24
  22  28   0    3.46    4.74
 -22 -30   0   -2.87    4.32
 -22 -30   0   13.28    5.40
 -22  30   0   12.73    5.03
 -22  30   0   21.27    6.57
  22 -30   0   16.58    5.94
  22  30   0   12.73    5.12
  22  30   0   16.97    6.12
 -22 -32   0    7.55    4.64
 -22  32   0    7.42    5.18
 -24   0   0   -0.64    1.67
 -24   0   0    0.74    2.96
  24   0   0    1.94    2.66
  24   0   0    1.08    3.48
 -24  -2   0    0.54    1.56
 -24  -2   0   -1.11    2.88
 -24   2   0    0.04    3.01
  24  -2   0   -1.79    3.01
  24  -2   0    3.64    3.41
  24   2   0    2.07    2.64
  24   2   0    5.34    3.90
 -24  -4   0    0.53    1.77
 -24  -4   0    4.52    3.49
 -24   4   0    6.03    3.88
  24  -4   0    0.83    3.25
  24  -4   0    0.94    3.23
  24   4   0   -0.43    3.21
  24   4   0    0.35    3.07
 -24  -6   0    1.10    1.85
 -24  -6   0    0.17    3.18
 -24   6   0   -3.71    2.69
 -24   6   0   -1.37    2.84
  24  -6   0    2.17    3.13
  24  -6   0   -0.04    3.18
  24   6   0    3.87    3.50
  24   6   0    3.54    3.80
 -24  -8   0   22.05    3.50
 -24  -8   0   28.52    5.82
 -24   8   0   40.32    6.60
 -24   8   0   41.14    6.79
  24  -8   0   28.76    5.58
  24  -8   0   34.97    6.50
  24   8   0   36.67    6.11
  24   8   0   30.57    3.99
  24   8   0   37.90    6.60
 -24 -10   0   16.88    3.24
 -24 -10   0   16.30    5.12
 -24  10   0   18.71    4.65
 -24  10   0   18.48    5.12
  24 -10   0   16.36    4.15
  24 -10   0   20.37    5.36
  24  10   0   20.11    5.43
  24  10   0   24.58    3.86
  24  10   0   18.04    5.43
 -24 -12   0    3.51    2.04
 -24 -12   0   10.64    4.59
 -24  12   0   10.97    4.62
 -24  12   0    8.19    4.52
  24 -12   0    3.72    3.27
  24 -12   0    6.88    3.71
  24  12   0    5.57    3.43
  24  12   0    5.34    2.71
  24  12   0    7.86    4.63
 -24 -14   0   -0.73    2.01
 -24 -14   0    1.13    3.34
 -24  14   0    3.49    3.98
 -24  14   0   -2.40    3.09
  24 -14   0   -2.24    2.55
  24 -14   0    0.02    3.63
  24  14   0    3.15    3.96
  24  14   0   -2.56    1.96
  24  14   0    1.06    3.83
 -24 -16   0   23.25    3.92
 -24 -16   0   34.00    6.41
 -24  16   0   35.78    6.75
 -24  16   0   28.10    6.10
  24 -16   0   25.45    5.20
  24 -16   0   28.11    6.05
  24  16   0   33.44    4.93
  24  16   0   33.35    6.57
 -24 -18   0   -1.26    1.81
 -24 -18   0    1.87    3.56
 -24  18   0    2.19    4.36
 -24  18   0    3.47    4.23
  24 -18   0    3.91    3.21
  24 -18   0    1.22    3.62
  24  18   0    0.56    2.46
  24  18   0    4.11    3.98
 -24 -20   0    0.53    2.52
 -24 -20   0   -2.38    2.93
 -24  20   0    0.06    3.09
 -24  20   0    4.02    4.25
  24 -20   0   -0.31    2.68
  24 -20   0    2.20    3.99
  24  20   0   -0.37    2.98
  24  20   0    4.64    4.19
 -24 -22   0   -4.84    2.38
 -24 -22   0    3.45    4.20
 -24  22   0    0.92    4.15
 -24  22   0   -2.59    3.83
  24 -22   0    0.82    2.83
  24 -22   0    2.58    3.99
  24  22   0   -1.61    2.65
  24  22   0   -2.95    3.66
 -24 -24   0   -4.32    2.40
 -24 -24   0    1.55    3.83
 -24  24   0   -1.41    2.67
 -24  24   0    0.12    3.92
  24 -24   0    1.89    4.18
  24  24   0   -1.08    2.81
  24  24   0    4.73    4.88
 -24 -26   0    6.04    4.54
 -24  26   0    2.74    4.70
 -24  26   0   10.94    5.48
  24 -26   0    4.26    4.70
  24  26   0    8.69    4.60
  24  26   0    1.11    4.27
 -24 -28   0    2.36    4.31
 -24  28   0    1.15    4.74
 -24  28   0    1.40    4.53
  24 -28   0   -2.93    4.00
  24  28   0   -0.05    3.55
  24  28   0   -2.57    4.10
 -26   0   0    0.45    1.92
 -26   0   0   -1.66    3.17
  26   0   0   -2.96    3.04
  26   0   0    0.14    3.59
 -26  -2   0    2.93    2.19
 -26  -2   0    5.76    3.87
 -26   2   0    2.72    2.09
 -26   2   0    3.73    3.67
  26  -2   0    2.15    3.52
  26  -2   0    2.16    4.08
  26   2   0    3.49    3.70
  26   2   0    1.37    4.03
 -26  -4   0    9.78    2.74
 -26  -4   0   23.12    5.74
 -26   4   0   18.48    5.39
  26  -4   0   14.01    4.80
  26  -4   0   15.27    5.23
  26   4   0   17.57    5.37
  26   4   0   13.88    5.12
 -26  -6   0   15.25    3.20
 -26  -6   0   14.86    4.89
 -26   6   0   19.85    5.49
  26  -6   0   20.03    5.22
  26  -6   0   18.72    5.56
  26   6   0   17.81    4.83
  26   6   0   21.92    5.86
 -26  -8   0   18.29    3.42
 -26  -8   0   25.14    5.99
 -26   8   0   28.30    6.03
 -26   8   0   28.49    5.89
  26  -8   0   34.32    6.34
  26  -8   0   30.31    6.43
  26   8   0   24.02    5.27
  26   8   0   27.94    6.50
 -26 -10   0    4.90    4.28
 -26  10   0    3.16    4.01
 -26  10   0    5.75    4.43
  26 -10   0    9.42    4.13
  26 -10   0    3.99    4.14
  26  10   0    5.09    4.13
  26  10   0   -1.77    3.74
 -26 -12   0    4.35    4.31
 -26  12   0    8.89    4.17
 -26  12   0    2.78    4.24
  26 -12   0    3.21    3.55
  26 -12   0   11.33    5.04
  26  12   0    6.98    3.78
  26  12   0    7.26    5.07
 -26 -14   0    7.08    4.40
 -26  14   0    7.68    4.82
 -26  14   0    6.59    4.34
  26 -14   0    7.64    3.75
  26 -14   0    3.41    4.50
  26  14   0    7.79    4.55
 -26 -16   0   12.80    5.20
 -26  16   0   13.26    5.43
 -26  16   0    9.06    4.98
  26 -16   0    9.44    4.18
  26 -16   0   10.13    4.86
  26  16   0    9.89    5.20
 -26 -18   0   15.93    5.35
 -26  18   0   20.73    5.62
 -26  18   0   17.12    5.75
  26 -18   0   12.90    4.30
  26 -18   0   11.13    5.17
  26  18   0   12.72    4.83
 -26 -20   0    7.98    4.86
 -26  20   0   10.29    4.55
 -26  20   0    7.17    4.72
  26 -20   0    3.70    3.41
  26 -20   0    9.76    5.15
  26  20   0   11.39    5.33
 -26 -22   0   25.43    6.50
 -26  22   0   25.45    7.09
 -26  22   0   28.07    6.89
  26 -22   0   20.79    5.52
  26 -22   0   25.52    6.87
  26  22   0   32.66    7.56
 -26 -24   0    2.53    4.43
 -26  24   0   -5.78    2.49
 -26  24   0    2.00    4.68
  26 -24   0    1.88    4.35
  26  24   0   -4.78    3.80
 -28   0   0    6.02    4.15
  28   0   0    7.38    3.69
  28   0   0    2.39    4.39
 -28  -2   0   -3.55    3.02
 -28   2   0    2.00    3.87
  28  -2   0    2.87    2.99
  28  -2   0   -3.54    3.58
  28   2   0    0.92    2.72
  28   2   0   -0.21    3.85
 -28  -4   0    0.16    3.77
 -28   4   0    5.78    4.61
  28  -4   0    3.22    3.83
  28  -4   0    1.20    4.06
  28   4   0    9.01    4.02
  28   4   0    2.67    4.57
 -28  -6   0   -2.83    3.18
 -28   6   0   -3.34    3.31
  28  -6   0    1.30    3.59
  28  -6   0   -1.23    3.47
  28   6   0    4.48    3.42
  28   6   0    0.50    4.48
 -28  -8   0    0.16    4.16
 -28   8   0    1.15    3.89
  28  -8   0   -0.67    3.32
  28  -8   0   -3.82    3.32
  28   8   0   -1.41    3.72
  28   8   0   -0.89    4.16
 -28 -10   0   -0.23    3.88
 -28  10   0    3.24    4.18
  28 -10   0   -2.45    3.05
  28 -10   0   -1.36    3.80
  28  10   0    4.11    4.27
  28  10   0   -2.47    4.37
 -28 -12   0   -2.24    3.98
 -28  12   0   -1.58    3.83
 -28  12   0   -1.16    3.76
  28 -12   0    2.69    3.70
  28 -12   0   -0.22    3.20
  28  12   0    1.88    3.04
  28  12   0   -0.59    4.34
 -28 -14   0   -3.56    3.70
 -28  14   0   -2.62    2.62
 -28  14   0    3.14    4.46
  28 -14   0   -0.81    3.11
  28 -14   0    0.27    4.14
  28  14   0    0.40    4.45
 -28 -16   0    5.56    4.52
 -28  16   0   -0.69    3.11
 -28  16   0    3.43    4.40
  28 -16   0   -1.84    2.99
  28 -16   0    1.10    4.54
  28  16   0    1.52    4.58
 -28 -18   0   17.45    5.95
 -28  18   0   14.20    6.21
 -28  18   0   19.87    6.43
  28 -18   0   15.01    4.79
  28 -18   0   20.24    6.52
  28  18   0   20.37    6.38
 -30   0   0    0.54    3.88
  30   0   0    0.50    3.91
  30   0   0   -3.07    4.05
 -30  -2   0    0.64    3.68
 -30   2   0    0.16    3.93
  30  -2   0    0.38    3.50
  30  -2   0   -0.86    4.03
  30   2   0    5.33    4.33
  30   2   0   -0.55    4.44
 -30  -4   0   -1.72    3.89
 -30   4   0    2.56    4.23
  30  -4   0   -2.07    2.51
  30  -4   0    1.40    4.40
  30   4   0    2.78    4.20
  30   4   0    1.63    4.92
 -30  -6   0   -3.68    3.76
 -30   6   0    5.55    4.68
  30  -6   0    2.10    3.93
  30  -6   0    3.38    4.39
  30   6   0   -1.99    3.90
  30   6   0   -4.61    4.53
 -30  -8   0    4.42    5.03
 -30   8   0    1.31    4.24
  30  -8   0    2.26    3.93
  30  -8   0    1.88    4.15
  30   8   0    3.44    4.37
  30   8   0    0.13    4.67
 -30 -10   0   18.33    6.63
 -30  10   0   15.75    6.05
  -1  -1  -1  480.90    4.69
  -1  -1  -1  253.44    2.73
  -1   1  -1  447.78    4.92
  -1   1  -1  441.94    3.60
   1  -1  -1  559.43    5.30
   1   1  -1   -0.01    0.05
  -1  -1   1  483.79    3.10
  -1  -1   1  597.80    3.46
  -1   1   1  525.72    3.10
   1  -1   1  679.88    4.53
   1   1   1  573.39    4.09
   1   1   1  470.89    3.71
  -1  -3  -1  267.61    3.36
  -1  -3  -1  298.96    4.47
  -1  -3  -1  263.05    3.59
  -1  -3  -1  340.31    4.05
  -1   3  -1  250.59    3.57
  -1   3  -1  241.75    3.51
  -1   3  -1  281.49    3.76
   1  -3  -1  316.32    4.58
   1  -3  -1  301.59    3.85
   1  -3  -1  342.01    3.81
   1  -3  -1  243.43    3.23
   1   3  -1  265.13    4.17
   1   3  -1  280.73    3.54
   1   3  -1  258.70    3.42
  -1  -3   1  230.24    3.93
  -1  -3   1  279.98    3.54
  -1  -3   1  341.20    3.90
  -1   3   1  242.06    4.05
  -1   3   1  257.17    3.57
  -1   3   1  300.86    3.56
  -1   3   1  286.28    3.48
   1  -3   1  364.96    4.45
   1  -3   1  235.15    3.48
   1  -3   1  352.56    4.20
   1  -3   1  280.16    3.76
   1   3   1  230.22    3.12
   1   3   1  264.63    3.48
   1   3   1  257.28    4.15
   1   3   1  298.87    3.80
   1   3   1  323.79    3.96
  -1  -5  -1  274.47    3.46
  -1  -5  -1  261.69    4.39
  -1  -5  -1  311.25    5.16
  -1  -5  -1  288.53    4.64
  -1  -5  -1  333.20    4.95
  -1   5  -1  357.87    4.84
  -1   5  -1  249.77    4.39
  -1   5  -1  326.56    4.99
  -1   5  -1  283.85    4.64
   1  -5  -1  311.86    5.18
   1  -5  -1  305.94    4.66
   1  -5  -1  337.09    4.84
   1  -5  -1  269.45    4.36
   1   5  -1  341.61    3.22
   1   5  -1  249.82    4.64
   1   5  -1  276.35    4.46
   1   5  -1  332.44    4.92
  -1  -5   1  346.58    3.24
  -1  -5   1  246.23    4.64
  -1  -5   1  344.51    5.33
  -1  -5   1  269.42    4.42
  -1  -5   1  340.43    4.94
  -1   5   1  309.91    5.20
  -1   5   1  260.35    4.74
  -1   5   1  320.79    4.81
  -1   5   1  328.92    4.78
  -1   5   1  281.60    4.42
   1  -5   1  350.08    4.76
   1  -5   1  237.03    4.28
   1  -5   1  335.85    5.03
   1  -5   1  287.53    4.68
   1   5   1  292.98    3.60
   1   5   1  256.64    4.33
   1   5   1  318.01    5.25
   1   5   1  285.61    4.59
   1   5   1  332.49    4.95
  -1  -7  -1  613.09    5.50
  -1  -7  -1  548.98    7.45
  -1  -7  -1  673.64    8.54
  -1  -7  -1  573.95    7.61
  -1  -7  -1  698.94    8.33
  -1   7  -1  740.78    7.68
  -1   7  -1  513.56    7.28
  -1   7  -1  696.36    8.46
  -1   7  -1  582.42    7.69
   1  -7  -1  670.60    8.43
   1  -7  -1  546.05    7.87
   1  -7  -1  674.53    8.00
   1  -7  -1  706.78    8.24
   1  -7  -1  578.28    7.52
   1   7  -1  730.58    5.80
   1   7  -1  526.07    7.60
   1   7  -1  703.02    8.76
   1   7  -1  584.56    7.60
   1   7  -1  701.85    8.39
  -1  -7   1  732.88    5.78
  -1  -7   1  520.68    7.61
  -1  -7   1  725.13    8.81
  -1  -7   1  561.02    7.48
  -1  -7   1  713.97    8.38
  -1   7   1  664.16    8.47
  -1   7   1  557.96    7.88
  -1   7   1  698.25    8.18
  -1   7   1  710.81    8.29
   1  -7   1  763.28    7.73
   1  -7   1  544.57    7.55
   1  -7   1  730.76    8.94
   1  -7   1  716.16    8.49
   1  -7   1  588.06    7.76
   1   7   1  638.51    7.93
   1   7   1  639.99    5.64
   1   7   1  525.96    7.13
   1   7   1  687.58    8.72
   1   7   1  591.51    7.64
   1   7   1  717.94    8.47
  -1  -9  -1  246.14    3.85
  -1  -9  -1  214.28    5.55
  -1  -9  -1  266.54    6.03
  -1  -9  -1  221.91    5.44
  -1  -9  -1  278.28    6.02
  -1   9  -1  287.05    5.32
  -1   9  -1  195.63    5.15
  -1   9  -1  268.27    6.01
  -1   9  -1  230.05    5.47
   1  -9  -1  260.24    5.80
   1  -9  -1  256.20    2.47
   1  -9  -1  209.18    5.69
   1  -9  -1  261.64    5.69
   1  -9  -1  269.94    5.87
   1  -9  -1  232.32    5.50
   1   9  -1  275.90    4.26
   1   9  -1  195.48    5.16
   1   9  -1  264.67    6.14
   1   9  -1  226.35    5.43
   1   9  -1  273.87    6.03
  -1  -9   1  276.49    4.23
  -1  -9   1  200.60    5.42
  -1  -9   1  284.73    6.20
  -1  -9   1  230.52    5.52
  -1  -9   1  274.64    5.97
  -1   9   1  257.29    5.78
  -1   9   1  205.50    5.41
  -1   9   1  266.76    5.77
  -1   9   1  219.99    5.27
  -1   9   1  271.21    5.91
   1  -9   1  280.87    5.21
   1  -9   1  188.52    5.13
   1  -9   1  280.57    6.15
   1  -9   1  278.94    6.04
   1  -9   1  203.47    5.25
   1   9   1  253.73    5.47
   1   9   1  204.83    5.36
   1   9   1  262.82    6.01
   1   9   1  228.58    5.44
   1   9   1  279.92    6.06
  -1 -11  -1  387.52    7.24
  -1 -11  -1  383.83    5.22
  -1 -11  -1  323.82    7.39
  -1 -11  -1  421.40    8.18
  -1 -11  -1  356.02    7.58
  -1 -11  -1  424.07    8.17
  -1  11  -1  436.61    7.13
  -1  11  -1  297.23    6.87
  -1  11  -1  417.37    8.29
  -1  11  -1  432.22    8.37
   1 -11  -1  406.82    7.78
   1 -11  -1  398.06    3.91
   1 -11  -1  312.12    7.29
   1 -11  -1  421.19    7.92
   1 -11  -1  432.31    8.19
   1 -11  -1  349.35    7.46
   1  11  -1  436.62    6.11
   1  11  -1  312.20    7.17
   1  11  -1  419.34    8.35
   1  11  -1  348.59    7.42
   1  11  -1  424.29    8.28
  -1 -11   1  428.06    5.99
  -1 -11   1  301.09    7.24
  -1 -11   1  437.56    8.40
  -1 -11   1  425.05    8.16
  -1  11   1  406.63    7.88
  -1  11   1  311.31    7.19
  -1  11   1  422.16    8.07
  -1  11   1  350.25    7.34
  -1  11   1  432.75    8.23
   1 -11   1  433.59    7.03
   1 -11   1  312.86    7.40
   1 -11   1  431.53    8.38
   1 -11   1  425.86    8.23
   1 -11   1  352.09    7.57
   1  11   1  395.77    7.41
   1  11   1  309.51    6.95
   1  11   1  420.84    8.30
   1  11   1  354.41    7.44
   1  11   1  421.66    8.20
  -1 -13  -1   24.24    2.21
  -1 -13  -1   23.68    1.66
  -1 -13  -1   19.41    2.67
  -1 -13  -1   27.02    2.65
  -1 -13  -1   20.01    2.63
  -1 -13  -1   25.64    2.45
  -1  13  -1   28.26    2.36
  -1  13  -1   20.31    2.49
  -1  13  -1   23.30    2.76
  -1  13  -1   20.16    2.40
  -1  13  -1   24.36    2.74
   1 -13  -1   24.29    2.36
   1 -13  -1   15.34    2.25
   1 -13  -1   25.37    2.51
   1 -13  -1   27.78    2.72
   1 -13  -1   19.93    2.44
   1  13  -1   26.65    1.87
   1  13  -1   16.71    2.22
   1  13  -1   23.29    2.78
   1  13  -1   19.23    2.56
   1  13  -1   23.33    2.60
  -1 -13   1   24.41    1.76
  -1 -13   1   16.90    2.43
  -1 -13   1   28.39    2.77
  -1 -13   1   23.51    2.61
  -1  13   1   27.67    2.58
  -1  13   1   16.16    2.34
  -1  13   1   24.81    2.43
  -1  13   1   21.71    2.40
  -1  13   1   23.50    2.61
   1 -13   1   28.37    2.16
   1 -13   1   19.15    2.70
   1 -13   1   23.63    2.58
   1 -13   1   25.06    2.67
   1 -13   1   20.59    2.51
   1  13   1   23.71    2.12
   1  13   1   14.76    2.11
   1  13   1   22.98    2.74
   1  13   1   21.89    2.44
   1  13   1   24.17    2.67
  -1 -15  -1   58.96    3.30
  -1 -15  -1   56.89    2.51
  -1 -15  -1   46.01    4.15
  -1 -15  -1   64.03    4.01
  -1 -15  -1   48.45    3.64
  -1 -15  -1   63.04    3.84
  -1  15  -1   63.37    3.37
  -1  15  -1   45.98    3.56
  -1  15  -1   63.98    4.20
  -1  15  -1   48.23    3.56
  -1  15  -1   59.52    4.04
   1 -15  -1   62.42    3.54
   1 -15  -1   49.50    3.83
   1 -15  -1   61.59    3.83
   1 -15  -1   62.98    4.02
   1 -15  -1   52.91    3.75
   1  15  -1   67.47    3.12
   1  15  -1   47.32    3.53
   1  15  -1   61.91    3.96
   1  15  -1   53.21    3.55
   1  15  -1   61.30    4.06
  -1 -15   1   61.96    2.89
  -1 -15   1   46.65    3.68
  -1 -15   1   62.23    4.02
  -1 -15   1   62.49    4.01
  -1 -15   1   48.93    3.46
  -1  15   1   60.80    3.74
  -1  15   1   48.74    4.18
  -1  15   1   62.11    4.02
  -1  15   1   53.22    3.68
  -1  15   1   63.21    4.09
   1 -15   1   62.48    3.24
   1 -15   1   51.81    3.92
   1 -15   1   60.04    3.95
   1 -15   1   60.46    3.97
   1 -15   1   51.77    3.75
   1  15   1   58.12    3.35
   1  15   1   49.11    3.58
   1  15   1   62.35    3.94
   1  15   1   51.42    3.63
   1  15   1   67.30    4.01
  -1 -17  -1  230.54    6.78
  -1 -17  -1  223.75    5.01
  -1 -17  -1  194.34    7.51
  -1 -17  -1  247.46    7.88
  -1  17  -1  248.16    6.71
  -1  17  -1  228.84    7.68
  -1  17  -1  199.03    7.14
  -1  17  -1  235.45    7.88
   1 -17  -1  226.46    7.01
   1 -17  -1  186.06    7.47
   1 -17  -1  254.50    8.70
   1 -17  -1  234.66    7.57
   1 -17  -1  199.22    7.24
   1  17  -1  252.71    6.20
   1  17  -1  241.45    8.08
   1  17  -1  203.33    7.21
   1  17  -1  231.29    7.81
  -1 -17   1  234.52    5.90
  -1 -17   1  174.50    6.96
  -1 -17   1  198.80    7.22
  -1  17   1  249.48    7.52
  -1  17   1  232.38    7.55
  -1  17   1  242.82    7.78
   1 -17   1  250.19    6.61
   1 -17   1  182.58    7.48
   1 -17   1  198.05    7.25
   1  17   1  249.93    7.19
   1  17   1  241.27    8.02
   1  17   1  241.66    7.91
  -1 -19  -1   63.82    3.92
  -1 -19  -1   62.05    3.00
  -1 -19  -1   56.87    4.61
  -1 -19  -1   64.79    4.71
  -1  19  -1   64.89    3.85
  -1  19  -1   62.32    4.48
  -1  19  -1   63.88    4.79
   1 -19  -1   51.50    5.06
   1 -19  -1   64.76    4.67
   1 -19  -1   54.27    4.17
   1  19  -1   65.52    3.64
   1  19  -1   68.25    5.01
   1  19  -1   55.67    4.91
   1  19  -1   62.00    4.70
  -1 -19   1   64.82    3.51
  -1 -19   1   46.31    4.34
  -1 -19   1   50.42    4.28
  -1  19   1   63.01    4.08
  -1  19   1   62.36    4.39
  -1  19   1   63.30    4.71
   1 -19   1   62.63    3.67
   1 -19   1   44.97    4.37
   1 -19   1   57.55    4.52
   1  19   1   61.57    4.03
   1  19   1   66.08    4.90
   1  19   1   61.43    4.42
  -1 -21  -1    3.84    1.29
  -1 -21  -1    3.11    2.49
  -1 -21  -1    2.23    1.63
  -1  21  -1    5.25    1.83
  -1  21  -1    3.43    1.85
  -1  21  -1    2.99    2.20
   1 -21  -1    3.21    1.00
   1 -21  -1    1.35    2.38
   1 -21  -1    2.15    1.97
   1  21  -1    4.76    1.51
   1  21  -1    3.70    1.81
   1  21  -1    3.37    1.85
  -1 -21   1    3.59    1.46
  -1 -21   1    3.27    2.05
  -1 -21   1    3.45    2.01
  -1  21   1    2.91    1.73
  -1  21   1    2.30    2.08
  -1  21   1    1.93    2.06
   1 -21   1    5.09    1.63
   1 -21   1    5.71    2.87
   1 -21   1    5.32    2.22
   1  21   1    3.64    1.80
   1  21   1    5.58    2.43
   1  21   1    4.53    2.31
  -1 -23  -1   10.39    1.78
  -1 -23  -1    6.42    2.51
  -1 -23  -1    8.32    2.74
  -1  23  -1   11.10    2.36
  -1  23  -1    9.73    2.64
  -1  23  -1   10.41    2.99
   1 -23  -1   11.15    1.60
   1 -23  -1    7.44    2.55
   1 -23  -1    8.92    2.91
   1  23  -1   12.16    2.21
   1  23  -1    9.12    2.94
   1  23  -1   11.73    3.13
  -1 -23   1   10.51    2.09
  -1 -23   1   11.34    3.43
  -1 -23   1    8.04    2.65
  -1  23   1    7.58    2.42
  -1  23   1    9.05    2.52
  -1  23   1   10.71    3.03
   1 -23   1    5.74    3.17
   1 -23   1    7.05    2.64
   1  23   1   11.32    2.57
   1  23   1   10.46    2.76
   1  23   1    8.01    2.90
  -1 -25  -1    8.46    1.77
  -1 -25  -1    7.76    2.89
  -1 -25  -1    5.75    2.61
  -1  25  -1   10.25    2.45
  -1  25  -1    6.98    2.82
  -1  25  -1    7.60    2.91
   1 -25  -1    7.51    1.47
   1 -25  -1    5.56    2.54
   1 -25  -1    7.63    2.83
   1  25  -1    7.17    2.04
   1  25  -1    8.74    2.70
   1  25  -1    9.26    3.12
  -1 -25   1    4.88    2.70
  -1 -25   1    4.59    2.47
  -1  25   1   11.67    2.82
  -1  25   1    7.34    3.02
  -1  25   1    8.53    3.07
   1 -25   1    4.93    2.72
   1 -25   1    8.04    2.94
   1  25   1    8.51    2.41
   1  25   1   10.48    3.25
   1  25   1    7.06    2.58
  -1 -27  -1   13.61    2.17
  -1 -27  -1    6.09    3.66
  -1 -27  -1   10.04    3.28
  -1  27  -1   15.52    2.96
  -1  27  -1    7.45    2.71
  -1  27  -1    9.68    3.31
   1 -27  -1   11.26    1.78
   1 -27  -1    7.80    3.58
   1 -27  -1   10.72    3.08
   1  27  -1   11.62    2.59
   1  27  -1   11.78    3.58
   1  27  -1   12.39    3.62
  -1 -27   1   11.85    4.13
  -1 -27   1    9.76    3.21
  -1  27   1   11.29    2.96
  -1  27   1   10.74    3.45
  -1  27   1   11.40    3.46
   1 -27   1    7.18    3.03
   1 -27   1    9.83    2.98
   1  27   1   10.12    2.71
   1  27   1   15.24    3.71
   1  27   1   13.08    3.70
  -1 -29  -1    7.44    1.87
  -1 -29  -1    3.34    3.57
  -1 -29  -1    6.72    2.79
  -1  29  -1   11.41    2.82
  -1  29  -1    7.89    3.44
  -1  29  -1   12.34    3.98
   1 -29  -1    9.33    1.78
   1 -29  -1    3.86    2.77
   1 -29  -1    4.60    2.81
   1  29  -1   11.22    2.70
   1  29  -1   10.76    3.29
   1  29  -1    5.46    3.29
  -1 -29   1    6.68    3.29
  -1 -29   1    7.57    3.11
  -1  29   1    7.55    2.38
  -1  29   1    8.67    3.06
  -1  29   1    7.43    3.44
   1 -29   1   10.65    3.70
   1 -29   1    7.94    3.33
   1  29   1    7.88    2.69
   1  29   1    9.59    3.57
   1  29   1   10.65    3.66
  -1 -31  -1    9.96    3.61
  -1 -31  -1   13.62    4.14
  -1  31  -1   17.78    3.68
  -1  31  -1   14.61    3.91
  -1  31  -1   17.63    4.53
   1 -31  -1    7.39    3.25
   1 -31  -1   16.41    4.27
   1  31  -1   13.80    3.09
   1  31  -1   14.09    3.91
   1  31  -1   13.51    4.39
  -1 -31   1   12.71    4.91
  -1 -31   1   15.93    4.21
  -1  31   1   18.04    3.91
  -1  31   1   12.31    4.11
  -1  31   1   14.32    4.24
   1 -31   1    9.86    4.68
   1 -31   1   11.95    3.93
   1  31   1   16.14    3.46
   1  31   1   15.40    4.01
   1  31   1   12.54    4.26
  -1 -33  -1   16.38    4.22
  -1 -33  -1   24.68    5.21
  -1  33  -1   26.86    4.39
  -1  33  -1   24.76    5.25
  -1  33  -1   23.62    5.33
   1 -33  -1   19.72    4.99
   1 -33  -1   18.25    4.81
   1  33  -1   21.28    3.76
   1  33  -1   25.82    5.37
   1  33  -1   22.97    5.32
  -1 -33   1   12.92    5.22
  -1 -33   1   21.87    4.69
  -1  33   1   21.23    3.93
  -1  33   1   21.71    5.09
  -1  33   1   29.96    5.37
   1 -33   1   13.42    5.18
   1 -33   1   18.09    4.60
   1  33   1   21.67    4.05
   1  33   1   26.85    5.64
   1  33   1   24.20    5.35
  -1 -35  -1    7.65    4.49
  -1 -35  -1    3.20    3.45
  -1  35  -1    3.55    2.70
  -1  35  -1   12.53    4.61
  -1  35  -1    2.87    3.63
   1 -35  -1    0.92    2.80
   1 -35  -1    6.78    3.80
   1  35  -1    9.08    2.83
   1  35  -1    5.08    3.91
   1  35  -1    6.64    4.09
  -1 -35   1    5.50    3.81
  -1 -35   1    6.08    3.17
  -1  35   1    8.17    3.19
  -1  35   1    4.89    3.87
  -1  35   1    5.84    3.82
   1 -35   1    3.68    4.54
   1 -35   1    9.48    3.62
   1  35   1    6.36    3.16
   1  35   1    6.10    3.97
   1  35   1    6.20    3.89
  -1 -37  -1   -3.38    3.64
  -1 -37  -1    0.20    3.29
  -1  37  -1   -1.42    2.30
  -1  37  -1    0.23    2.60
  -1  37  -1    2.04    3.79
   1 -37  -1   -2.02    2.45
   1 -37  -1    0.07    3.33
   1  37  -1    1.36    2.14
   1  37  -1   -1.23    3.33
   1  37  -1   -1.96    3.34
  -1 -37   1   -5.67    4.30
  -1 -37   1    1.61    3.14
  -1  37   1   -1.13    2.07
  -1  37   1   -1.59    2.48
  -1  37   1    0.73    3.39
   1 -37   1   -1.61    4.34
   1 -37   1   -3.58    2.72
   1  37   1   -1.14    2.19
   1  37   1   -0.07    2.60
   1  37   1   -0.12    3.34
  -1 -39  -1    8.48    4.80
  -1 -39  -1    7.99    4.33
  -1  39  -1    5.70    3.28
  -1  39  -1    4.53    4.25
   1 -39  -1    7.28    4.24
   1 -39  -1    4.44    4.12
   1  39  -1    3.98    2.89
   1  39  -1    6.56    3.74
   1  39  -1    4.53    4.08
  -1 -39   1   -0.55    5.04
  -1 -39   1    1.41    3.49
  -1  39   1    8.44    3.56
  -1  39   1   10.19    4.85
  -1  39   1    7.74    4.35
   1 -39   1   -1.35    3.29
   1 -39   1    8.90    4.57
   1  39   1    2.23    2.61
   1  39   1    8.64    4.75
   1  39   1    2.66    3.64
  -1 -41  -1    6.90    4.63
  -1 -41  -1    0.55    3.51
  -1  41  -1    4.07    2.87
  -1  41  -1    3.41    4.20
   1 -41  -1    1.77    3.84
   1 -41  -1    3.09    3.92
   1  41  -1    2.88    3.22
   1  41  -1    0.21    3.74
  -1 -41   1   -2.94    4.76
  -1 -41   1   -0.26    3.62
  -1  41   1    4.92    3.28
  -1  41   1    2.65    4.24
  -1  41   1    2.77    4.25
   1 -41   1    0.49    3.58
   1 -41   1    2.84    3.97
   1  41   1    0.64    2.62
   1  41   1    0.89    4.17
   1  41   1    2.32    3.97
  -1 -43  -1    7.09    4.69
  -1 -43  -1    0.66    3.64
  -1  43  -1    3.21    4.59
   1 -43  -1    4.23    4.29
   1  43  -1    2.42    3.80
  -1 -43   1   -4.83    3.39
  -1 -43   1    0.85    3.92
  -1  43   1    1.62    3.01
  -1  43   1   -2.73    3.92
  -1  43   1    5.54    4.64
   1 -43   1    0.28    3.75
   1 -43   1    1.59    4.22
   1  43   1    4.09    3.43
   1  43   1    3.00    3.53
   1  43   1    6.17    4.69
  -1 -45  -1    5.73    4.45
  -1 -45  -1   -2.46    3.69
  -1  45  -1    4.14    4.89
   1 -45  -1    3.24    2.97
   1 -45  -1   -0.55    4.20
   1  45  -1    1.23    4.40
  -1 -45   1   -1.63    5.35
  -1 -45   1   -2.29    3.95
  -1  45   1    1.30    3.28
  -1  45   1    3.56    4.99
  -1  45   1    0.35    4.76
   1 -45   1    0.18    4.90
   1 -45   1   -3.41    3.92
   1  45   1    0.81    3.59
   1  45   1    1.24    4.71
  -3  -1  -1  650.58    7.07
  -3  -1  -1  667.91    6.04
  -3  -1  -1  701.78    6.96
  -3  -1  -1  705.32    6.94
  -3   1  -1  601.17    6.91
  -3   1  -1  552.37    3.27
  -3   1  -1  722.27    7.08
  -3   1  -1  671.73    6.80
   3  -1  -1  774.12    6.95
   3  -1  -1  737.62    6.41
   3  -1  -1  663.09    6.12
   3   1  -1  767.67    5.68
   3   1  -1  694.96    6.25
   3   1  -1  697.21    6.31
  -3  -1   1  797.13    5.81
  -3  -1   1  782.95    4.98
  -3  -1   1  669.51    6.13
  -3  -1   1  704.17    6.29
  -3   1   1  778.83    7.00
  -3   1   1  748.05    6.71
  -3   1   1  627.06    5.56
  -3   1   1  727.47    6.36
  -3   1   1  656.73    6.03
   3  -1   1  603.27    6.94
   3  -1   1  624.47    3.49
   3  -1   1  736.61    7.10
   3  -1   1  691.28    6.92
   3   1   1  655.32    7.17
   3   1   1  640.17    6.87
   3   1   1  721.20    7.00
   3   1   1  718.68    7.02
  -3  -3  -1 2247.29   13.21
  -3  -3  -1 1873.87   13.53
  -3  -3  -1 2264.44   13.77
  -3  -3  -1 2261.72   13.33
  -3  -3  -1 2437.61   13.76
  -3   3  -1 2687.17   15.33
  -3   3  -1 1926.23   12.70
  -3   3  -1 1810.74   16.73
  -3   3  -1 2493.71   14.10
  -3   3  -1 2179.87   13.10
   3  -3  -1 2562.52   14.52
   3  -3  -1 2331.09   12.70
   3  -3  -1 2253.07   11.42
   3  -3  -1 2535.54   13.02
   3  -3  -1 2212.24   12.25
   3   3  -1 2418.25   16.29
   3   3  -1 2070.62   13.33
   3   3  -1 2545.01   20.95
   3   3  -1 2286.77   12.50
   3   3  -1 2447.55   13.04
  -3  -3   1 2631.00   17.94
  -3  -3   1 2025.03   13.27
  -3  -3   1 2612.76   12.09
  -3  -3   1 2287.48   12.53
  -3  -3   1 2481.48   13.01
  -3   3   1 2599.08   14.73
  -3   3   1 2348.12   15.73
  -3   3   1 2453.24   20.91
  -3   3   1 2498.27   12.93
  -3   3   1 2223.10   12.17
   3  -3   1 2803.22   15.53
   3  -3   1 1942.55   12.82
   3  -3   1 1933.78   14.87
   3  -3   1 2524.68   14.07
   3  -3   1 2214.87   13.26
   3   3   1 2225.46   13.23
   3   3   1 1766.58   13.90
   3   3   1 2281.75   13.90
   3   3   1 2341.82   13.46
   3   3   1 2465.50   13.89
  -3  -5  -1  608.43    7.08
  -3  -5  -1  520.95    5.79
  -3  -5  -1  630.60    8.00
  -3  -5  -1  614.96    7.72
  -3  -5  -1  648.27    7.88
  -3   5  -1  723.73    8.51
  -3   5  -1  510.94    6.85
  -3   5  -1  492.32    6.10
  -3   5  -1  650.74    8.01
  -3   5  -1  571.80    7.46
   3  -5  -1  683.60    8.39
   3  -5  -1  643.50    4.84
   3  -5  -1  664.10    6.16
   3  -5  -1  687.35    7.72
   3  -5  -1  563.46    7.05
   3   5  -1  532.45    7.37
   3   5  -1  695.78    7.63
   3   5  -1  589.49    7.23
   3   5  -1  673.60    7.79
  -3  -5   1  525.06    7.37
  -3  -5   1  721.80    7.72
  -3  -5   1  579.35    7.19
  -3  -5   1  670.64    7.70
  -3   5   1  647.16    8.26
  -3   5   1  607.89    4.70
  -3   5   1  685.05    6.29
  -3   5   1  689.65    7.77
  -3   5   1  577.87    7.07
   3  -5   1  750.69    8.59
   3  -5   1  506.58    6.88
   3  -5   1  528.57    6.39
   3  -5   1  675.77    8.09
   3  -5   1  575.41    7.52
   3   5   1  617.13    7.20
   3   5   1  495.11    5.58
   3   5   1  639.95    8.12
   3   5   1  601.63    7.57
   3   5   1  669.33    8.04
  -3  -7  -1  353.08    5.65
  -3  -7  -1  291.93    5.34
  -3  -7  -1  372.17    6.82
  -3  -7  -1  319.58    6.18
  -3  -7  -1  376.39    6.68
  -3   7  -1  412.37    6.92
  -3   7  -1  269.56    5.30
  -3   7  -1  385.36    6.88
  -3   7  -1  335.53    6.37
   3  -7  -1  378.97    6.86
   3  -7  -1  342.02    3.16
   3  -7  -1  372.67    5.61
   3  -7  -1  386.24    6.56
   3  -7  -1  320.15    6.04
   3   7  -1  296.55    6.04
   3   7  -1  377.50    6.54
   3   7  -1  331.82    6.13
   3   7  -1  386.37    6.69
  -3  -7   1  277.99    5.91
  -3  -7   1  395.80    6.58
  -3  -7   1  312.69    6.00
  -3  -7   1  372.12    6.49
  -3   7   1  378.15    6.93
  -3   7   1  300.87    2.96
  -3   7   1  297.64    6.19
  -3   7   1  379.85    5.73
  -3   7   1  371.96    6.46
  -3   7   1  327.19    6.03
   3  -7   1  411.21    6.79
   3  -7   1  276.76    5.38
   3  -7   1  312.62    5.93
   3  -7   1  399.52    6.92
   3  -7   1  333.84    6.40
   3   7   1  357.52    5.73
   3   7   1  272.37    5.05
   3   7   1  362.79    6.76
   3   7   1  328.83    6.20
   3   7   1  378.78    6.71
  -3  -9  -1 2306.93   14.91
  -3  -9  -1 1835.13   14.87
  -3  -9  -1 2420.50   18.74
  -3  -9  -1 2121.03   17.40
  -3  -9  -1 2469.00   18.57
  -3   9  -1 2633.40   18.45
  -3   9  -1 1785.23   15.22
  -3   9  -1 2494.64   18.97
  -3   9  -1 2185.66   17.58
   3  -9  -1 2498.74   18.95
   3  -9  -1 2088.99   12.28
   3  -9  -1 2502.83   16.57
   3  -9  -1 2527.84   18.37
   3  -9  -1 2104.66   16.96
   3   9  -1 2478.93   21.28
   3   9  -1 1913.10   16.57
   3   9  -1 2511.49   18.67
   3   9  -1 2138.24   17.05
   3   9  -1 2478.69   18.57
  -3  -9   1 2278.06   19.05
  -3  -9   1 1889.40   16.69
  -3  -9   1 2628.37   18.88
  -3  -9   1 2176.53   17.32
  -3  -9   1 2537.97   18.55
  -3   9   1 2516.44   19.26
  -3   9   1 1984.34   17.13
  -3   9   1 2486.38   16.66
  -3   9   1 2248.18   17.43
  -3   9   1 2152.57   16.92
   3  -9   1 2690.94   18.48
   3  -9   1 1800.03   14.25
   3  -9   1 1909.60   15.95
   3  -9   1 2622.16   18.85
   3  -9   1 2510.93   18.80
   3  -9   1 2076.25   17.29
   3   9   1 2414.85   15.39
   3   9   1 1768.76   14.42
   3   9   1 2385.12   18.82
   3   9   1 2144.12   17.27
   3   9   1 2542.66   18.99
  -3 -11  -1 1160.57   11.14
  -3 -11  -1  945.63   12.01
  -3 -11  -1 1251.41   14.63
  -3 -11  -1 1066.76   13.47
  -3 -11  -1 1264.85   14.49
  -3  11  -1 1333.56   14.02
  -3  11  -1  900.19   12.00
  -3  11  -1 1281.33   14.82
  -3  11  -1 1087.96   13.52
   3 -11  -1 1239.25   14.30
   3 -11  -1 1009.71    5.83
   3 -11  -1 1252.48   13.12
   3 -11  -1 1320.82   14.55
   3 -11  -1 1066.77   13.26
   3  11  -1 1315.42    8.73
   3  11  -1  953.35   12.71
   3  11  -1 1271.22   14.64
   3  11  -1 1086.89   13.32
   3  11  -1 1290.64   14.70
  -3 -11   1 1197.90    8.30
  -3 -11   1  937.01   12.79
  -3 -11   1 1299.31   14.56
  -3 -11   1 1054.13   13.25
  -3 -11   1 1275.66   14.41
  -3  11   1 1251.28   14.55
  -3  11   1  998.77   13.25
  -3  11   1 1269.24   13.32
  -3  11   1 1255.43   14.31
  -3  11   1 1111.29   13.33
   3 -11   1 1356.00   14.00
   3 -11   1  926.98   10.79
   3 -11   1  951.86   12.46
   3 -11   1 1345.30   14.70
   3 -11   1 1286.90   14.62
   3 -11   1 1061.23   13.50
   3  11   1 1167.31   12.38
   3  11   1 1200.05   11.44
   3  11   1  919.15   11.63
   3  11   1 1238.04   14.77
   3  11   1 1097.77   13.47
   3  11   1 1297.04   14.81
  -3 -13  -1  390.54    6.84
  -3 -13  -1  318.13    7.70
  -3 -13  -1  404.95    9.01
  -3 -13  -1  351.60    8.44
  -3 -13  -1  426.13    9.15
  -3  13  -1  436.44    8.56
  -3  13  -1  298.21    7.65
  -3  13  -1  410.02    9.07
  -3  13  -1  349.21    8.27
   3 -13  -1  411.77    8.79
   3 -13  -1  317.39    3.75
   3 -13  -1  319.90    8.22
   3 -13  -1  423.97    8.44
   3 -13  -1  426.57    8.97
   3 -13  -1  358.14    8.41
   3  13  -1  429.16    5.85
   3  13  -1  311.54    7.81
   3  13  -1  406.49    9.10
   3  13  -1  367.35    8.43
   3  13  -1  421.92    9.18
  -3 -13   1  396.06    5.59
  -3 -13   1  308.21    8.04
  -3 -13   1  433.90    9.22
  -3 -13   1  336.12    8.19
  -3 -13   1  408.05    8.83
  -3  13   1  414.91    8.96
  -3  13   1  324.68    8.18
  -3  13   1  422.77    8.56
  -3  13   1  421.11    9.00
  -3  13   1  358.45    8.27
   3 -13   1  446.89    8.58
   3 -13   1  317.16    7.98
   3 -13   1  433.05    9.07
   3 -13   1  446.30    9.41
   3 -13   1  360.51    8.59
   3  13   1  392.49    7.72
   3  13   1  295.10    7.23
   3  13   1  407.17    9.14
   3  13   1  358.04    8.37
   3  13   1  428.24    9.27
  -3 -15  -1   93.83    3.73
  -3 -15  -1   79.77    4.50
  -3 -15  -1   98.70    4.84
  -3 -15  -1   81.48    4.61
  -3 -15  -1  101.57    4.99
  -3  15  -1  103.59    4.68
  -3  15  -1   73.13    4.42
  -3  15  -1  103.53    5.20
  -3  15  -1   84.92    4.62
   3 -15  -1   98.55    4.65
   3 -15  -1   72.96    2.10
   3 -15  -1   85.96    5.21
   3 -15  -1  101.53    4.65
   3 -15  -1  102.55    5.00
   3 -15  -1   90.20    4.80
   3  15  -1  103.70    3.36
   3  15  -1   75.93    4.37
   3  15  -1   93.53    5.02
   3  15  -1   85.47    4.58
   3  15  -1  102.07    5.13
  -3 -15   1   96.49    3.18
  -3 -15   1   78.28    4.80
  -3 -15   1  103.34    4.91
  -3 -15   1   84.19    4.67
  -3 -15   1  100.61    4.81
  -3  15   1  103.35    4.85
  -3  15   1   72.08    4.94
  -3  15   1   92.12    4.61
  -3  15   1   99.59    4.84
   3 -15   1  102.53    4.41
   3 -15   1   75.29    5.03
   3 -15   1  109.40    5.10
   3 -15   1  108.69    5.25
   3 -15   1   82.58    4.69
   3  15   1   94.93    4.18
   3  15   1   73.51    4.26
   3  15   1   95.40    4.91
   3  15   1   90.58    4.72
   3  15   1   97.64    5.01
  -3 -17  -1   18.04    1.97
  -3 -17  -1   16.44    2.68
  -3 -17  -1   21.11    3.16
  -3 -17  -1   24.55    3.35
  -3  17  -1   23.89    2.78
  -3  17  -1   23.85    3.26
  -3  17  -1   19.04    2.95
   3 -17  -1   14.30    1.20
   3 -17  -1   13.48    2.49
   3 -17  -1   25.48    2.92
   3 -17  -1   21.46    3.01
   3 -17  -1   18.74    2.98
   3  17  -1   22.54    1.96
   3  17  -1   16.97    2.79
   3  17  -1   18.54    2.92
   3  17  -1   24.70    3.41
  -3 -17   1   22.47    1.88
  -3 -17   1   14.88    2.78
  -3 -17   1   15.85    2.77
  -3  17   1   19.69    2.79
  -3  17   1   22.18    3.11
  -3  17   1   22.82    3.25
   3 -17   1   22.53    2.55
   3 -17   1   14.17    2.92
   3 -17   1   18.01    2.99
   3  17   1   19.62    2.37
   3  17   1   13.30    2.40
   3  17   1   22.89    3.41
   3  17   1   22.23    3.28
  -3 -19  -1  250.35    6.37
  -3 -19  -1  192.45    7.97
  -3 -19  -1  210.37    8.05
  -3  19  -1  286.60    8.26
  -3  19  -1  255.70    8.56
  -3  19  -1  266.01    9.03
   3 -19  -1  194.84    4.03
   3 -19  -1  202.17    7.98
   3 -19  -1  272.30    8.98
   3 -19  -1  221.84    8.21
   3  19  -1  274.49    6.35
   3  19  -1  255.35    8.91
   3  19  -1  265.38    8.99
  -3 -19   1  257.16    6.05
  -3 -19   1  192.70    7.76
  -3 -19   1  211.69    8.03
  -3  19   1  277.60    8.72
  -3  19   1  248.33    8.16
  -3  19   1  265.57    8.88
   3 -19   1  270.62    7.86
   3 -19   1  182.20    7.63
   3 -19   1  226.06    8.19
   3  19   1  261.63    7.52
   3  19   1  252.36    8.72
   3  19   1  257.32    8.70
  -3 -21  -1   31.76    2.73
  -3 -21  -1   23.95    3.89
  -3 -21  -1   26.90    3.87
  -3  21  -1   42.16    3.76
  -3  21  -1   34.75    4.18
  -3  21  -1   40.22    4.42
   3 -21  -1   26.12    1.81
   3 -21  -1   24.90    3.54
   3 -21  -1   26.87    3.89
   3  21  -1   38.17    2.80
   3  21  -1   36.36    3.91
   3  21  -1   43.42    4.47
  -3 -21   1   37.67    2.75
  -3 -21   1   21.13    3.41
  -3  21   1   37.71    3.94
  -3  21   1   43.36    4.32
  -3  21   1   41.83    4.31
   3 -21   1   23.82    3.62
   3 -21   1   30.88    4.22
   3  21   1   36.99    3.36
   3  21   1   32.10    3.74
   3  21   1   32.91    3.73
  -3 -23  -1   25.51    2.64
  -3 -23  -1   18.45    3.89
  -3 -23  -1   19.67    3.63
  -3  23  -1   29.24    3.49
  -3  23  -1   28.44    4.22
  -3  23  -1   25.10    4.14
   3 -23  -1   20.65    1.78
   3 -23  -1   19.05    3.35
   3 -23  -1   24.40    4.00
   3  23  -1   27.11    2.76
   3  23  -1   21.64    3.67
   3  23  -1   25.59    4.05
  -3 -23   1   28.21    2.60
  -3 -23   1   15.71    3.28
  -3  23   1   27.87    3.83
  -3  23   1   25.63    3.99
  -3  23   1   31.55    4.43
   3 -23   1   20.65    3.63
   3 -23   1   23.37    3.99
   3  23   1   36.62    3.50
   3  23   1   24.43    4.00
   3  23   1   30.08    4.40
  -3 -25  -1   38.07    3.18
  -3 -25  -1   35.04    5.03
  -3  25  -1   50.59    4.48
  -3  25  -1   41.31    4.99
  -3  25  -1   42.44    5.07
   3 -25  -1   31.56    2.19
   3 -25  -1   27.36    4.11
   3 -25  -1   36.27    4.24
   3  25  -1   44.21    3.47
   3  25  -1   43.84    5.19
   3  25  -1   42.02    4.96
  -3 -25   1   42.10    3.24
  -3 -25   1   29.83    4.36
  -3 -25   1   34.52    4.74
  -3  25   1   48.05    4.65
  -3  25   1   39.72    4.83
  -3  25   1   44.70    5.11
   3 -25   1   23.52    4.04
   3 -25   1   35.51    4.95
   3  25   1   44.00    4.00
   3  25   1   48.36    5.32
   3  25   1   39.45    4.87
  -3 -27  -1   57.14    3.84
  -3 -27  -1   38.05    5.48
  -3  27  -1   56.05    4.83
  -3  27  -1   58.17    5.82
  -3  27  -1   64.11    6.08
   3 -27  -1   41.41    2.55
   3 -27  -1   34.04    4.72
   3 -27  -1   52.26    5.55
   3  27  -1   58.65    4.11
   3  27  -1   56.81    5.97
   3  27  -1   60.43    5.98
  -3 -27   1   56.22    3.79
  -3 -27   1   34.64    5.43
  -3 -27   1   55.59    5.54
  -3  27   1   58.89    4.97
  -3  27   1   54.62    5.68
  -3  27   1   60.25    5.88
   3 -27   1   34.90    5.32
   3 -27   1   53.64    5.56
   3  27   1   60.01    4.70
   3  27   1   54.08    5.36
   3  27   1   58.96    5.82
  -3 -29  -1    9.79    2.50
  -3 -29  -1   11.93    4.29
  -3 -29  -1   11.49    3.68
  -3  29  -1   12.38    3.08
  -3  29  -1   17.03    3.89
  -3  29  -1   12.01    3.89
   3 -29  -1    8.48    1.56
   3 -29  -1   10.74    1.66
   3 -29  -1    7.82    3.63
   3 -29  -1    9.45    3.47
   3  29  -1   11.58    2.46
   3  29  -1   13.26    3.56
   3  29  -1   13.66    3.93
  -3 -29   1    8.41    3.52
  -3 -29   1    6.54    3.18
  -3  29   1   13.54    3.48
  -3  29   1   14.18    4.03
  -3  29   1   14.90    4.06
   3 -29   1    8.07    4.18
   3 -29   1   13.16    3.79
   3  29   1   10.91    2.86
   3  29   1    8.36    3.58
   3  29   1    8.33    3.56
  -3 -31  -1   10.31    4.65
  -3 -31  -1   12.82    4.20
  -3  31  -1   17.95    3.71
  -3  31  -1   18.31    4.73
   3 -31  -1   13.08    1.96
   3 -31  -1   16.62    4.49
   3 -31  -1   21.35    4.82
   3  31  -1   17.61    3.23
   3  31  -1   22.29    4.66
   3  31  -1   19.58    4.74
  -3 -31   1    9.72    4.77
  -3 -31   1   15.60    4.20
  -3  31   1   21.70    4.33
  -3  31   1   13.53    3.76
  -3  31   1   15.77    4.44
   3 -31   1   12.32    2.56
   3 -31   1   11.05    4.61
   3 -31   1   19.54    4.45
   3  31   1   20.73    3.66
   3  31   1   18.58    4.26
   3  31   1   23.11    4.90
  -3 -33  -1   14.30    4.92
  -3 -33  -1   17.74    4.64
  -3  33  -1   16.38    3.80
  -3  33  -1   17.78    4.80
   3 -33  -1   14.50    2.05
   3 -33  -1   14.82    3.91
   3 -33  -1   21.10    4.76
   3  33  -1   20.57    3.36
   3  33  -1   19.16    4.50
   3  33  -1   21.53    5.29
  -3 -33   1   13.20    4.47
  -3 -33   1   25.27    5.10
  -3  33   1   23.72    4.48
  -3  33   1   19.46    4.42
  -3  33   1   22.62    5.24
   3 -33   1   15.48    2.92
   3 -33   1   20.39    5.37
   3 -33   1   14.41    4.46
   3  33   1   22.01    4.01
   3  33   1   15.07    4.75
   3  33   1   17.02    4.81
  -3 -35  -1    0.40    3.97
  -3 -35  -1    4.01    3.66
  -3  35  -1    2.35    2.64
  -3  35  -1    1.36    3.48
   3 -35  -1    4.52    3.69
   3 -35  -1    1.29    3.16
   3  35  -1    2.36    2.13
   3  35  -1    2.64    3.64
   3  35  -1    4.95    3.86
  -3 -35   1   -1.45    4.67
  -3 -35   1    2.38    3.11
  -3  35   1    4.50    2.45
  -3  35   1    2.49    2.77
  -3  35   1    2.59    2.99
   3 -35   1    4.06    2.01
   3 -35   1    3.36    4.25
   3 -35   1    0.24    2.93
   3  35   1    3.06    2.49
   3  35   1    6.77    3.44
   3  35   1    0.10    3.28
  -3 -37  -1    0.79    4.01
  -3 -37  -1    1.88    2.83
  -3  37  -1    0.60    2.53
  -3  37  -1    4.03    4.01
   3 -37  -1    8.68    4.11
   3 -37  -1    0.33    3.37
   3  37  -1    1.56    2.25
   3  37  -1    0.11    3.72
   3  37  -1    0.30    3.46
  -3 -37   1   -0.91    3.63
  -3 -37   1   -0.19    3.25
  -3  37   1   -0.18    2.62
  -3  37   1    4.06    3.70
  -3  37   1    3.79    3.79
   3 -37   1    0.90    1.75
   3 -37   1   -2.74    3.98
   3 -37   1   -0.11    3.31
   3  37   1    1.97    2.33
   3  37   1    3.55    4.13
   3  37   1    2.79    3.76
  -3 -39  -1    0.99    4.32
  -3 -39  -1    1.97    3.64
  -3  39  -1    2.81    2.94
  -3  39  -1    6.18    4.24
   3 -39  -1    3.31    2.87
   3 -39  -1    0.90    3.43
   3  39  -1    1.70    4.10
   3  39  -1   -1.62    3.61
  -3 -39   1   -6.74    4.81
  -3 -39   1   -0.35    3.04
  -3  39   1   -1.58    2.56
  -3  39   1    0.25    3.55
  -3  39   1    3.18    3.92
   3 -39   1   -1.88    3.97
   3 -39   1   -1.18    3.20
   3  39   1   -0.47    2.29
   3  39   1    0.94    4.10
   3  39   1    2.06    4.11
  -3 -41  -1   13.64    5.60
  -3 -41  -1   13.18    5.02
  -3  41  -1   21.49    4.81
  -3  41  -1   23.39    6.09
   3 -41  -1   21.53    5.18
   3 -41  -1   20.46    5.73
   3  41  -1   15.24    5.80
   3  41  -1   17.66    5.78
  -3 -41   1    7.97    6.31
  -3 -41   1   17.30    5.49
  -3  41   1   14.62    4.24
  -3  41   1   18.80    5.59
  -3  41   1   25.46    6.28
   3 -41   1   14.50    5.67
   3 -41   1   20.04    5.78
   3  41   1   20.51    4.50
   3  41   1   16.66    5.14
   3  41   1   21.06    6.14
  -3 -43  -1    5.47    4.90
  -3 -43  -1   13.69    5.18
  -3  43  -1   11.61    4.04
  -3  43  -1    3.24    4.59
   3 -43  -1   14.96    4.83
   3 -43  -1    7.84    4.75
   3  43  -1   13.20    5.64
   3  43  -1    7.05    4.96
  -3 -43   1    0.22    4.39
  -3 -43   1    9.61    4.83
  -3  43   1   10.09    4.24
  -3  43   1    8.96    5.21
  -3  43   1    9.72    4.96
   3 -43   1   14.59    5.78
   3 -43   1    9.84    4.98
   3  43   1   10.22    5.65
   3  43   1    6.47    4.78
  -3 -45  -1    3.29    4.94
  -3 -45  -1   -1.06    3.61
  -3  45  -1   -0.43    4.50
   3 -45  -1    4.90    3.01
   3 -45  -1   -0.17    4.28
   3  45  -1    0.29    4.35
  -3 -45   1   -7.05    5.44
  -3 -45   1   -1.93    4.16
  -3  45   1   -2.60    2.80
  -3  45   1    0.52    4.23
  -3  45   1    3.93    4.89
   3 -45   1    8.79    5.43
   3 -45   1   -2.12    3.89
   3  45   1    2.33    5.05
   3  45   1    4.75    5.15
  -5  -1  -1 1066.26   10.98
  -5  -1  -1 1028.64    5.38
  -5  -1  -1 1095.15    7.95
  -5  -1  -1 1188.93   11.44
  -5  -1  -1 1175.89   11.30
  -5   1  -1 1061.20   10.95
  -5   1  -1 1217.28   11.59
  -5   1  -1 1174.75   11.30
   5  -1  -1 1358.78   10.94
   5  -1  -1 1226.15   10.86
   5  -1  -1 1220.64   10.80
   5  -1  -1 1178.77   10.73
   5   1  -1 1367.53    9.72
   5   1  -1 1219.41   11.47
   5   1  -1 1290.65    9.79
   5   1  -1 1213.00   10.78
   5   1  -1 1166.74   10.67
  -5  -1   1 1389.63    9.86
  -5  -1   1 1256.05   11.57
  -5  -1   1 1248.75    6.28
  -5  -1   1 1167.28   10.61
  -5  -1   1 1170.37   10.58
  -5   1   1 1362.12   11.03
  -5   1   1 1225.00   10.78
  -5   1   1 1062.90    7.22
  -5   1   1 1201.24   10.74
  -5   1   1 1131.24   10.38
   5  -1   1 1390.89   12.45
   5  -1   1 1069.60   11.10
   5  -1   1 1099.45    7.30
   5  -1   1 1245.36   11.61
   5  -1   1 1138.99   11.20
   5   1   1 1102.50   11.28
   5   1   1 1080.38   10.02
   5   1   1 1226.73   11.51
   5   1   1 1167.46   11.32
  -5  -3  -1 1172.61   11.66
  -5  -3  -1 1024.26    6.64
  -5  -3  -1 1153.10   10.86
  -5  -3  -1 1180.28   11.75
  -5  -3  -1 1227.56   11.88
  -5   3  -1 1415.89   13.15
  -5   3  -1 1042.06   10.88
  -5   3  -1 1051.63    7.76
  -5   3  -1 1287.32   12.31
  -5   3  -1 1147.18   11.52
   5  -3  -1 1376.76   12.15
   5  -3  -1 1267.48   10.39
   5  -3  -1 1266.61    7.33
   5  -3  -1 1130.20    7.85
   5  -3  -1 1315.98   11.64
   5  -3  -1 1149.65   10.98
   5   3  -1 1416.29    8.52
   5   3  -1 1353.46    9.00
   5   3  -1 1214.11   11.22
   5   3  -1 1221.71   11.37
  -5  -3   1 1422.12    8.58
  -5  -3   1 1295.15   12.42
  -5  -3   1 1062.64   10.90
  -5  -3   1 1358.03    8.97
  -5  -3   1 1198.49   11.19
  -5  -3   1 1263.93   11.45
  -5   3   1 1453.16   12.61
  -5   3   1 1232.24   10.19
  -5   3   1 1311.75   11.65
  -5   3   1 1157.58   10.89
   5  -3   1 1431.74   13.09
   5  -3   1 1073.18   11.18
   5  -3   1 1322.52   12.35
   5  -3   1 1178.24   11.76
   5   3   1 1209.56   12.01
   5   3   1 1056.55    6.71
   5   3   1 1211.43   11.24
   5   3   1 1225.26   11.84
   5   3   1 1261.99   12.12
  -5  -5  -1  341.73    6.53
  -5  -5  -1  272.28    4.33
  -5  -5  -1  333.34    6.31
  -5  -5  -1  332.12    6.65
  -5  -5  -1  359.07    6.84
  -5   5  -1  395.51    7.33
  -5   5  -1  288.64    5.85
  -5   5  -1  291.76    5.10
  -5   5  -1  372.30    7.08
  -5   5  -1  321.57    6.51
   5  -5  -1  395.53    7.12
   5  -5  -1  343.02    5.15
   5  -5  -1  374.58    4.23
   5  -5  -1  375.79    6.69
   5  -5  -1  319.09    6.24
   5   5  -1  400.74    3.80
   5   5  -1  309.49    6.17
   5   5  -1  384.55    5.88
   5   5  -1  337.57    6.38
   5   5  -1  355.88    6.63
  -5  -5   1  363.05    6.96
  -5  -5   1  286.64    6.00
  -5  -5   1  394.89    5.90
  -5  -5   1  330.58    6.35
  -5  -5   1  351.86    6.49
  -5   5   1  406.51    7.34
  -5   5   1  324.90    4.99
  -5   5   1  380.48    4.28
  -5   5   1  367.29    6.64
  -5   5   1  327.15    6.22
   5  -5   1  408.11    7.36
   5  -5   1  294.96    5.97
   5  -5   1  294.81    5.08
   5  -5   1  384.62    7.05
   5  -5   1  349.52    6.78
   5   5   1  340.88    6.55
   5   5   1  291.24    4.43
   5   5   1  341.69    6.46
   5   5   1  356.42    6.79
   5   5   1  347.26    6.79
  -5  -7  -1  352.06    6.81
  -5  -7  -1  285.96    5.31
  -5  -7  -1  363.08    7.16
  -5  -7  -1  333.10    7.10
  -5  -7  -1  370.14    7.35
  -5   7  -1  402.54    7.87
  -5   7  -1  293.81    6.03
  -5   7  -1  299.87    5.88
  -5   7  -1  384.29    7.66
  -5   7  -1  329.11    7.02
   5  -7  -1  403.04    7.73
   5  -7  -1  354.19    5.01
   5  -7  -1  392.32    5.46
   5  -7  -1  382.82    7.26
   5  -7  -1  328.37    6.81
   5   7  -1  411.26    3.31
   5   7  -1  313.49    6.68
   5   7  -1  392.80    6.82
   5   7  -1  342.67    6.92
   5   7  -1  380.54    7.38
  -5  -7   1  371.03    7.39
  -5  -7   1  296.26    6.57
  -5  -7   1  409.69    6.88
  -5  -7   1  333.96    6.88
  -5  -7   1  371.31    7.20
  -5   7   1  390.12    7.71
  -5   7   1  322.62    4.75
  -5   7   1  396.93    5.52
  -5   7   1  379.26    7.27
  -5   7   1  342.04    6.84
   5  -7   1  426.76    7.90
   5  -7   1  301.84    6.24
   5  -7   1  309.13    6.04
   5  -7   1  384.95    7.58
   5  -7   1  331.53    7.11
   5   7   1  355.53    6.93
   5   7   1  291.15    5.20
   5   7   1  362.37    7.25
   5   7   1  351.21    7.20
   5   7   1  378.44    7.56
  -5  -9  -1  911.31   11.17
  -5  -9  -1  689.06    9.22
  -5  -9  -1  898.81   12.01
  -5  -9  -1  808.77   11.71
  -5  -9  -1  932.97   12.43
  -5   9  -1 1028.57   13.02
  -5   9  -1  712.23    9.64
  -5   9  -1  747.17   10.17
  -5   9  -1  957.88   12.73
  -5   9  -1  823.44   11.71
   5  -9  -1  964.18   12.72
   5  -9  -1  842.10    7.40
   5  -9  -1  977.74    9.99
   5  -9  -1  978.11   12.36
   5  -9  -1  816.79   11.46
   5   9  -1  911.06    5.26
   5   9  -1  760.03   10.98
   5   9  -1  988.81   11.98
   5   9  -1  840.99   11.55
   5   9  -1  957.24   12.44
  -5  -9   1  715.73   10.79
  -5  -9   1  995.65   11.88
  -5  -9   1  815.32   11.43
  -5  -9   1  966.76   12.36
  -5   9   1  997.13   13.15
  -5   9   1  767.51    7.02
  -5   9   1  778.98   11.37
  -5   9   1  935.82    9.87
  -5   9   1  950.58   12.28
  -5   9   1  841.84   11.44
   5  -9   1 1026.03   12.83
   5  -9   1  732.59    9.89
   5  -9   1  769.83   10.47
   5  -9   1  972.34   12.71
   5  -9   1  818.08   11.82
   5   9   1  893.52   11.20
   5   9   1  746.06    9.41
   5   9   1  932.12   12.39
   5   9   1  859.11   11.89
   5   9   1  951.64   12.66
  -5 -11  -1   10.46    1.78
  -5 -11  -1    6.20    1.37
  -5 -11  -1    8.09    1.81
  -5 -11  -1    7.65    1.72
  -5 -11  -1   10.30    2.03
  -5  11  -1   11.36    2.13
  -5  11  -1    7.55    1.57
  -5  11  -1   11.42    2.14
  -5  11  -1    6.36    1.82
   5 -11  -1    9.41    1.91
   5 -11  -1    9.95    1.16
   5 -11  -1   10.34    1.63
   5 -11  -1   10.17    1.99
   5 -11  -1    8.68    1.91
   5  11  -1   11.11    0.87
   5  11  -1    5.48    1.28
   5  11  -1   11.79    2.09
   5  11  -1    9.86    1.94
   5  11  -1   10.97    2.04
  -5 -11   1    5.92    1.53
  -5 -11   1   10.20    1.87
  -5 -11   1    8.21    1.69
  -5 -11   1    8.35    1.87
  -5  11   1   10.60    2.05
  -5  11   1    6.44    0.90
  -5  11   1    6.43    1.65
  -5  11   1    9.90    1.65
  -5  11   1    8.04    1.88
  -5  11   1    8.84    1.86
   5 -11   1   10.62    1.98
   5 -11   1    6.66    1.43
   5 -11   1    7.34    1.89
   5 -11   1    8.68    1.76
   5 -11   1   10.40    1.94
   5 -11   1    5.22    1.74
   5  11   1    7.31    1.67
   5  11   1    6.16    1.33
   5  11   1    9.77    2.05
   5  11   1   10.17    1.99
   5  11   1    8.55    1.96
  -5 -13  -1  216.52    5.94
  -5 -13  -1  163.30    5.61
  -5 -13  -1  233.58    7.14
  -5 -13  -1  198.18    6.75
  -5 -13  -1  238.56    7.25
  -5  13  -1  253.40    7.33
  -5  13  -1  176.58    6.17
  -5  13  -1  242.71    7.49
  -5  13  -1  196.45    6.55
   5 -13  -1  237.51    7.13
   5 -13  -1  191.15    3.61
   5 -13  -1  235.23    6.20
   5 -13  -1  239.04    7.16
   5 -13  -1  190.98    6.43
   5  13  -1  237.74    3.87
   5  13  -1  181.06    6.16
   5  13  -1  222.46    6.82
   5  13  -1  191.99    6.37
   5  13  -1  239.48    7.33
  -5 -13   1  172.21    6.15
  -5 -13   1  237.46    6.90
  -5 -13   1  199.05    6.67
  -5 -13   1  226.66    6.99
  -5  13   1  235.65    7.34
  -5  13   1  173.97    6.56
  -5  13   1  232.30    6.27
  -5  13   1  229.88    7.09
  -5  13   1  198.35    6.51
   5 -13   1  250.57    7.13
   5 -13   1  175.10    5.26
   5 -13   1  182.85    6.50
   5 -13   1  251.38    7.01
   5 -13   1  242.78    7.34
   5 -13   1  203.20    6.86
   5  13   1  218.56    6.06
   5  13   1  172.36    5.60
   5  13   1  233.12    7.33
   5  13   1  211.15    6.82
   5  13   1  231.71    7.16
  -5 -15  -1   46.02    3.08
  -5 -15  -1   41.09    3.89
  -5 -15  -1   41.90    3.71
  -5 -15  -1   45.40    3.71
  -5  15  -1   50.50    3.57
  -5  15  -1   34.03    3.56
  -5  15  -1   43.71    3.88
  -5  15  -1   42.12    3.66
   5 -15  -1   40.99    1.87
   5 -15  -1   49.34    3.37
   5 -15  -1   52.66    3.91
   5 -15  -1   41.93    3.64
   5  15  -1   47.25    2.13
   5  15  -1   36.98    3.13
   5  15  -1   49.19    3.98
   5  15  -1   41.55    3.54
   5  15  -1   46.96    3.86
  -5 -15   1   34.65    3.23
  -5 -15   1   49.57    3.74
  -5 -15   1   41.08    3.63
  -5  15   1   45.58    3.56
  -5  15   1   50.06    3.51
  -5  15   1   46.59    3.81
   5 -15   1   50.71    3.46
   5 -15   1   33.45    2.59
   5 -15   1   41.66    4.19
   5 -15   1   52.37    3.74
   5 -15   1   40.44    3.69
   5  15   1   45.96    3.02
   5  15   1   35.59    3.07
   5  15   1   48.18    4.07
   5  15   1   47.27    3.92
  -5 -17  -1  139.67    5.18
  -5 -17  -1  112.50    6.01
  -5 -17  -1  118.87    6.05
  -5 -17  -1  148.83    6.55
  -5  17  -1  153.85    6.24
  -5  17  -1  153.30    6.85
   5 -17  -1  113.45    3.04
   5 -17  -1  151.88    5.93
   5 -17  -1  153.46    6.44
   5 -17  -1  125.28    6.13
   5  17  -1  144.60    3.88
   5  17  -1  153.23    6.74
   5  17  -1  120.03    5.88
   5  17  -1  148.52    6.65
  -5 -17   1  100.91    5.45
  -5 -17   1  126.21    6.13
  -5  17   1  156.53    6.73
  -5  17   1  147.77    5.99
  -5  17   1  153.43    6.70
   5 -17   1  105.36    4.43
   5 -17   1  121.19    6.39
   5 -17   1  121.39    5.94
   5  17   1  142.23    5.27
   5  17   1  107.33    5.27
   5  17   1  151.74    6.84
   5  17   1  148.90    6.66
  -5 -19  -1  174.08    6.02
  -5 -19  -1  150.81    7.22
  -5 -19  -1  146.67    7.03
  -5  19  -1  199.63    7.53
  -5  19  -1  177.45    7.75
   5 -19  -1  140.32    3.55
   5 -19  -1  139.60    6.86
   5 -19  -1  157.42    7.19
   5  19  -1  182.44    4.81
   5  19  -1  182.65    7.56
   5  19  -1  191.19    7.92
  -5 -19   1  133.64    6.59
  -5 -19   1  141.72    6.69
  -5  19   1  185.49    7.45
  -5  19   1  185.59    7.14
  -5  19   1  179.31    7.62
   5 -19   1  136.06    5.19
   5 -19   1  146.63    7.41
   5 -19   1  151.54    6.97
   5  19   1  168.43    6.01
   5  19   1  179.42    7.82
   5  19   1  175.98    7.63
  -5 -21  -1  110.93    5.00
  -5 -21  -1   91.33    5.94
  -5 -21  -1  104.27    6.31
  -5  21  -1  122.92    6.13
  -5  21  -1  119.18    6.83
   5 -21  -1   93.86    3.08
   5 -21  -1   95.29    6.12
   5 -21  -1  111.82    6.54
   5  21  -1  120.99    4.29
   5  21  -1  125.34    6.71
   5  21  -1  128.98    7.03
  -5 -21   1   97.90    6.56
  -5 -21   1  103.67    6.29
  -5  21   1  134.39    6.91
  -5  21   1  126.30    6.46
  -5  21   1  117.20    6.68
   5 -21   1   89.19    4.41
   5 -21   1  100.13    6.29
   5 -21   1   99.82    6.28
   5  21   1  118.45    5.35
   5  21   1  123.93    6.74
   5  21   1  127.60    6.96
  -5 -23  -1   91.48    4.73
  -5 -23  -1   90.49    7.00
  -5 -23  -1   94.99    6.36
  -5  23  -1  112.67    6.34
  -5  23  -1  105.00    6.84
   5 -23  -1   84.66    3.06
   5 -23  -1   80.31    6.52
   5 -23  -1   92.28    6.31
   5  23  -1  104.95    4.32
   5  23  -1  113.53    7.08
   5  23  -1  108.86    6.60
  -5 -23   1   72.88    6.47
  -5 -23   1   90.51    6.23
  -5  23   1  111.88    6.66
  -5  23   1  111.06    6.46
  -5  23   1  112.78    6.91
   5 -23   1   77.64    4.27
   5 -23   1   82.14    6.89
   5 -23   1   98.77    6.55
   5  23   1  104.10    5.31
   5  23   1  110.53    6.70
   5  23   1  117.37    7.10
  -5 -25  -1   28.39    4.76
  -5 -25  -1   38.55    4.77
  -5  25  -1   43.92    4.56
  -5  25  -1   44.73    5.22
   5 -25  -1   33.49    2.17
   5 -25  -1   27.97    4.47
   5 -25  -1   35.27    5.03
   5  25  -1   42.75    3.15
   5  25  -1   50.43    5.51
   5  25  -1   42.48    4.72
  -5 -25   1   30.31    4.79
  -5 -25   1   38.35    4.77
  -5  25   1   43.04    4.80
  -5  25   1   42.43    4.79
  -5  25   1   44.55    5.13
   5 -25   1   30.72    2.98
   5 -25   1   25.03    4.02
   5 -25   1   37.38    5.17
   5  25   1   46.60    4.08
   5  25   1   47.69    5.39
   5  25   1   48.04    5.30
  -5 -27  -1   13.76    4.10
  -5 -27  -1   16.44    3.94
  -5  27  -1   21.40    3.65
  -5  27  -1   21.86    4.38
   5 -27  -1   16.74    1.77
   5 -27  -1   15.15    3.89
   5 -27  -1   21.52    4.33
   5  27  -1   20.37    2.77
   5  27  -1   19.56    4.33
   5  27  -1   23.84    4.55
  -5 -27   1   15.07    4.35
  -5  27   1   21.52    4.05
  -5  27   1   23.98    4.16
  -5  27   1   26.75    4.63
   5 -27   1   16.92    2.72
   5 -27   1   13.45    4.17
   5 -27   1   18.72    4.14
   5  27   1   22.66    3.51
   5  27   1   21.24    4.45
   5  27   1   21.45    4.40
  -5 -29  -1   50.23    6.25
  -5 -29  -1   56.43    5.71
  -5  29  -1   75.14    6.14
  -5  29  -1   65.11    6.66
   5 -29  -1   51.42    2.77
   5 -29  -1   42.71    5.80
   5 -29  -1   56.46    6.15
   5  29  -1   73.38    4.47
   5  29  -1   69.58    7.01
   5  29  -1   74.17    7.07
  -5 -29   1   42.61    6.20
  -5  29   1   72.55    6.33
  -5  29   1   61.33    5.71
  -5  29   1   75.28    6.93
   5 -29   1   48.39    4.02
   5 -29   1   57.25    6.41
   5 -29   1   64.53    6.52
   5  29   1   69.57    5.11
   5  29   1   67.10    6.30
   5  29   1   66.09    6.69
  -5 -31  -1   65.75    7.13
  -5  31  -1   95.63    6.64
  -5  31  -1  103.78    8.37
   5 -31  -1   69.89    3.29
   5 -31  -1   69.85    6.87
   5 -31  -1   92.70    7.82
   5  31  -1   98.98    5.33
   5  31  -1  106.05    8.55
   5  31  -1   96.74    8.09
  -5 -31   1   66.11    7.36
  -5 -31   1   81.28    7.41
  -5  31   1   99.47    7.43
  -5  31   1   97.75    7.72
  -5  31   1  111.13    8.52
   5 -31   1   69.45    4.78
   5 -31   1   74.34    7.32
   5 -31   1   80.30    7.49
   5  31   1   88.86    5.89
   5  31   1  102.06    8.44
   5  31   1   98.76    7.71
  -5 -33  -1    0.98    3.11
  -5 -33  -1    3.48    3.40
  -5  33  -1    0.78    2.46
  -5  33  -1    3.50    3.86
   5 -33  -1    2.86    2.66
   5 -33  -1    4.64    3.58
   5  33  -1    7.26    2.26
   5  33  -1    6.68    3.92
   5  33  -1   10.97    4.24
  -5 -33   1    4.49    3.73
  -5 -33   1    6.22    3.26
  -5  33   1    1.88    2.86
  -5  33   1    1.56    3.13
  -5  33   1    9.62    4.15
   5 -33   1    4.22    1.98
   5 -33   1    2.98    3.89
   5 -33   1    6.39    3.66
   5  33   1    5.33    2.56
   5  33   1    5.19    3.15
   5  33   1    3.44    3.61
  -5 -35  -1   -4.24    3.95
  -5 -35  -1    0.06    2.14
  -5  35  -1   -0.21    2.36
  -5  35  -1   -1.04    3.13
   5 -35  -1    5.69    3.51
   5 -35  -1   -0.46    2.92
   5  35  -1    2.43    2.13
   5  35  -1    1.76    3.53
   5  35  -1    2.11    3.45
  -5 -35   1   -7.04    4.47
  -5 -35   1   -0.86    2.80
  -5  35   1   -0.60    2.61
  -5  35   1    4.38    3.57
  -5  35   1    3.71    3.46
   5 -35   1    1.18    1.69
   5 -35   1    3.59    4.05
   5 -35   1    4.07    3.47
   5  35   1    1.17    2.51
   5  35   1    4.28    4.06
   5  35   1    4.65    3.74
  -5 -37  -1   -1.68    4.33
  -5 -37  -1    0.34    3.34
  -5  37  -1    2.00    2.15
  -5  37  -1   -1.52    3.60
   5 -37  -1    0.72    2.30
   5 -37  -1    3.26    3.84
   5  37  -1    3.32    3.89
   5  37  -1    2.13    3.83
  -5 -37   1   -4.05    3.45
  -5 -37   1   -0.14    2.23
  -5  37   1    4.43    3.24
  -5  37   1    1.10    3.49
  -5  37   1    6.03    4.20
   5 -37   1   -1.33    3.44
   5 -37   1    2.88    3.81
   5  37   1    3.65    2.35
   5  37   1    1.81    2.98
   5  37   1    1.94    3.63
  -5 -39  -1    5.99    5.13
  -5 -39  -1   13.60    4.52
  -5  39  -1   13.29    4.30
  -5  39  -1   12.28    5.19
   5 -39  -1   11.44    4.73
   5  39  -1   12.29    5.04
   5  39  -1   15.27    5.20
  -5 -39   1   -5.22    5.19
  -5 -39   1    8.23    4.35
  -5  39   1   17.78    4.76
  -5  39   1   11.09    4.66
  -5  39   1    9.67    4.71
   5 -39   1    7.59    3.81
   5 -39   1    8.00    4.19
   5  39   1   10.09    3.24
   5  39   1   12.48    5.45
   5  39   1   13.60    5.13
  -5 -41  -1   -2.26    4.57
  -5 -41  -1    1.08    3.86
  -5  41  -1   -5.22    2.31
  -5  41  -1    0.77    4.39
   5 -41  -1   -0.88    3.60
   5  41  -1    2.38    4.08
   5  41  -1    3.61    4.41
  -5 -41   1   -8.14    3.31
  -5 -41   1    1.58    3.76
  -5  41   1    0.14    2.28
  -5  41   1    2.42    3.97
  -5  41   1    5.34    4.71
   5 -41   1    0.84    3.03
   5 -41   1   -1.21    3.53
   5  41   1   -1.37    2.92
   5  41   1    4.21    4.48
  -5 -43  -1    1.21    5.04
  -5 -43  -1    1.51    3.78
  -5  43  -1    8.31    4.08
  -5  43  -1    8.47    5.14
   5 -43  -1    8.42    4.79
   5  43  -1   10.47    5.32
   5  43  -1    4.84    4.74
  -5 -43   1   -1.34    6.02
  -5 -43   1    6.34    4.54
  -5  43   1    7.19    4.04
  -5  43   1    6.49    4.50
  -5  43   1    8.29    5.44
   5 -43   1    9.37    4.02
   5 -43   1   12.64    5.18
   5  43   1    7.48    5.41
   5  43   1    7.51    4.91
  -5  45  -1   -2.34    4.53
   5  45  -1    5.97    5.33
  -5  45   1   -2.35    4.36
   5  45   1   -0.91    4.82
  -7  -1  -1  470.67    8.48
  -7  -1  -1  452.88    5.28
  -7  -1  -1  501.19    8.83
  -7  -1  -1  496.87    8.70
  -7   1  -1  467.34    8.38
  -7   1  -1  501.49    8.83
  -7   1  -1  479.70    8.56
   7  -1  -1  587.65    8.37
   7  -1  -1  509.04    8.32
   7  -1  -1  514.81    8.44
   7  -1  -1  482.27    8.29
   7   1  -1  579.55    7.68
   7   1  -1  520.98    8.82
   7   1  -1  555.12    4.75
   7   1  -1  493.06    8.28
   7   1  -1  492.86    8.38
  -7  -1   1  505.76    7.24
  -7  -1   1  517.23    8.68
  -7  -1   1  500.13    4.49
  -7  -1   1  473.42    8.16
  -7  -1   1  503.45    8.35
  -7   1   1  588.62    8.43
  -7   1   1  502.17    8.18
  -7   1   1  444.70    4.67
  -7   1   1  480.17    8.22
  -7   1   1  489.22    8.22
   7  -1   1  577.35    9.15
   7  -1   1  483.84    8.73
   7  -1   1  528.53    8.94
   7  -1   1  485.67    8.69
   7   1   1  565.63    8.82
   7   1   1  460.74    8.52
   7   1   1  470.17    7.31
   7   1   1  498.33    8.63
   7   1   1  503.28    8.83
  -7  -3  -1  201.97    5.69
  -7  -3  -1  173.05    3.35
  -7  -3  -1  188.95    4.87
  -7  -3  -1  204.70    5.85
  -7  -3  -1  206.79    5.81
  -7   3  -1  242.57    6.27
  -7   3  -1  182.55    5.37
  -7   3  -1  221.16    6.10
  -7   3  -1  198.83    5.62
   7  -3  -1  248.97    5.92
   7  -3  -1  217.27    5.36
   7  -3  -1  230.87    1.89
   7  -3  -1  222.22    5.75
   7  -3  -1  199.92    5.54
   7   3  -1  242.37    4.56
   7   3  -1  217.31    6.04
   7   3  -1  235.34    4.05
   7   3  -1  204.71    5.54
   7   3  -1  213.38    5.73
  -7  -3   1  245.97    4.65
  -7  -3   1  218.21    5.87
  -7  -3   1  178.37    5.00
  -7  -3   1  222.84    3.92
  -7  -3   1  211.14    5.66
  -7  -3   1  206.01    5.56
  -7   3   1  248.16    5.94
  -7   3   1  202.89    5.14
  -7   3   1  208.89    5.65
  -7   3   1  201.65    5.47
   7  -3   1  245.78    6.22
   7  -3   1  192.62    5.52
   7  -3   1  226.08    6.06
   7  -3   1  200.73    5.80
   7   3   1  206.54    5.87
   7   3   1  204.06    5.12
   7   3   1  212.78    5.87
   7   3   1  210.20    5.91
  -7  -5  -1  502.83    9.03
  -7  -5  -1  418.29    5.81
  -7  -5  -1  498.20    8.29
  -7  -5  -1  498.15    9.24
  -7  -5  -1  524.49    9.35
  -7   5  -1  599.60   10.22
  -7   5  -1  441.13    8.15
  -7   5  -1  449.49    6.67
  -7   5  -1  538.20    9.54
  -7   5  -1  483.16    8.94
   7  -5  -1  577.42    9.49
   7  -5  -1  507.31    7.76
   7  -5  -1  567.61    4.90
   7  -5  -1  489.46    5.67
   7  -5  -1  556.39    9.26
   7  -5  -1  493.75    8.84
   7   5  -1  585.16    6.40
   7   5  -1  568.54    7.42
   7   5  -1  502.36    8.83
   7   5  -1  512.76    9.06
  -7  -5   1  583.02    6.44
  -7  -5   1  533.60    9.52
  -7  -5   1  435.96    8.04
  -7  -5   1  543.52    7.18
  -7  -5   1  481.92    8.72
  -7  -5   1  531.15    9.08
  -7   5   1  581.64    9.70
  -7   5   1  483.62    7.51
  -7   5   1  539.83    9.19
  -7   5   1  472.11    8.52
   7  -5   1  599.66   10.00
   7  -5   1  468.96    8.59
   7  -5   1  546.01    9.55
   7  -5   1  493.23    9.20
   7   5   1  495.27    9.10
   7   5   1  449.58    5.98
   7   5   1  514.89    8.53
   7   5   1  532.82    9.40
   7   5   1  525.59    9.45
  -7  -7  -1   14.40    2.24
  -7  -7  -1    9.28    1.24
  -7  -7  -1   14.43    1.73
  -7  -7  -1   11.19    2.07
  -7  -7  -1   11.67    2.17
  -7   7  -1   15.83    2.42
  -7   7  -1   10.52    1.73
  -7   7  -1    8.89    1.58
  -7   7  -1   13.74    2.27
  -7   7  -1   12.73    2.16
   7  -7  -1   15.70    1.89
   7  -7  -1   14.57    1.69
   7  -7  -1   14.41    1.26
   7  -7  -1   14.42    2.15
   7  -7  -1   11.60    1.99
   7   7  -1   14.34    1.17
   7   7  -1   10.62    1.57
   7   7  -1   16.23    1.79
   7   7  -1   14.55    2.18
   7   7  -1   10.45    1.98
  -7  -7   1   12.08    2.15
  -7  -7   1    9.60    1.51
  -7  -7   1   15.80    1.78
  -7  -7   1   12.40    2.03
  -7  -7   1   14.93    2.19
  -7   7   1   14.74    2.23
  -7   7   1   12.60    1.66
  -7   7   1   13.83    2.16
  -7   7   1   12.97    1.99
   7  -7   1   15.26    2.18
   7  -7   1   13.73    2.05
   7  -7   1   15.29    2.30
   7  -7   1   13.81    2.25
   7   7   1   11.41    2.13
   7   7   1    9.33    1.22
   7   7   1   12.64    1.95
   7   7   1   12.64    2.12
   7   7   1   12.43    2.18
  -7  -9  -1  205.37    6.20
  -7  -9  -1  163.50    4.70
  -7  -9  -1  207.19    6.17
  -7  -9  -1  184.00    6.14
  -7  -9  -1  206.90    6.52
  -7   9  -1  228.42    7.00
  -7   9  -1  167.78    5.25
  -7   9  -1  169.22    5.30
  -7   9  -1  211.19    6.74
  -7   9  -1  193.63    6.34
   7  -9  -1  229.60    6.75
   7  -9  -1  200.77    4.72
   7  -9  -1  228.74    4.77
   7  -9  -1  222.70    6.59
   7  -9  -1  186.66    6.04
   7   9  -1  229.89    3.51
   7   9  -1  182.34    5.80
   7   9  -1  215.51    5.86
   7   9  -1  195.41    6.20
   7   9  -1  218.80    6.64
  -7  -9   1  210.18    6.45
  -7  -9   1  166.63    5.64
  -7  -9   1  230.71    5.95
  -7  -9   1  186.20    6.11
  -7  -9   1  210.01    6.43
  -7   9   1  226.27    6.83
  -7   9   1  187.41    4.50
  -7   9   1  236.23    4.90
  -7   9   1  211.69    6.38
  -7   9   1  189.96    6.07
   7  -9   1  239.60    6.89
   7  -9   1  176.61    5.46
   7  -9   1  174.65    5.39
   7  -9   1  225.69    6.72
   7  -9   1  188.79    6.25
   7   9   1  197.16    6.21
   7   9   1  172.59    4.75
   7   9   1  200.51    6.22
   7   9   1  196.73    6.36
   7   9   1  217.52    6.76
  -7 -11  -1   81.06    4.21
  -7 -11  -1   61.30    3.46
  -7 -11  -1   80.35    4.14
  -7 -11  -1   78.81    4.49
  -7 -11  -1   83.72    4.42
  -7  11  -1   91.99    4.68
  -7  11  -1   62.02    3.36
  -7  11  -1   72.19    4.11
  -7  11  -1   88.45    4.83
  -7  11  -1   74.26    4.19
   7 -11  -1   85.08    4.42
   7 -11  -1   77.03    3.00
   7 -11  -1   89.26    3.52
   7 -11  -1   88.69    4.57
   7 -11  -1   72.49    4.26
   7  11  -1   64.66    3.70
   7  11  -1   86.92    4.26
   7  11  -1   84.44    4.50
   7  11  -1   80.63    4.33
  -7 -11   1   78.62    4.19
  -7 -11   1   65.75    3.95
  -7 -11   1   86.21    4.10
  -7 -11   1   77.83    4.35
  -7 -11   1   79.93    4.42
  -7  11   1   86.91    4.75
  -7  11   1   68.74    2.76
  -7  11   1   71.72    4.43
  -7  11   1   89.72    3.53
  -7  11   1   84.01    4.55
  -7  11   1   71.99    4.15
   7 -11   1  102.28    4.76
   7 -11   1   66.20    3.56
   7 -11   1   67.99    4.03
   7 -11   1   94.75    4.86
   7 -11   1   70.72    4.34
   7  11   1   83.97    4.37
   7  11   1   65.82    3.31
   7  11   1   79.32    4.22
   7  11   1   74.31    4.32
   7  11   1   92.80    4.84
  -7 -13  -1  109.20    4.91
  -7 -13  -1   82.25    4.35
  -7 -13  -1  112.55    5.27
  -7 -13  -1   94.60    4.97
  -7 -13  -1  108.53    5.41
  -7  13  -1  122.94    5.57
  -7  13  -1   86.75    3.98
  -7  13  -1   90.12    4.84
  -7  13  -1  120.90    5.82
  -7  13  -1   96.86    5.14
   7 -13  -1   95.87    3.25
   7 -13  -1  119.91    4.48
   7 -13  -1  123.05    5.58
   7 -13  -1   98.18    5.15
   7  13  -1  106.75    2.62
   7  13  -1   93.56    4.76
   7  13  -1  117.38    5.28
   7  13  -1  101.69    5.15
   7  13  -1  119.21    5.65
  -7 -13   1  115.02    5.30
  -7 -13   1   86.55    4.57
  -7 -13   1  115.24    5.08
  -7 -13   1   95.91    5.05
  -7  13   1  118.32    5.56
  -7  13   1   85.11    2.99
  -7  13   1   89.01    4.86
  -7  13   1  112.69    4.46
  -7  13   1  113.24    5.50
   7 -13   1  130.80    6.45
   7 -13   1   87.22    4.11
   7 -13   1   91.28    4.95
   7 -13   1  127.17    5.14
   7 -13   1  120.74    5.74
   7 -13   1  106.17    5.45
   7  13   1  103.91    4.73
   7  13   1   89.61    4.15
   7  13   1  104.88    5.31
   7  13   1  108.50    5.37
   7  13   1  113.90    5.61
  -7 -15  -1    6.18    1.65
  -7 -15  -1    2.96    1.45
  -7 -15  -1    4.77    2.04
  -7 -15  -1    5.86    2.09
  -7  15  -1    5.26    2.15
  -7  15  -1    4.48    1.72
  -7  15  -1    4.38    2.21
   7 -15  -1    5.26    1.19
   7 -15  -1    6.75    1.75
   7 -15  -1    5.89    2.16
   7 -15  -1    4.41    1.86
   7  15  -1    6.23    0.97
   7  15  -1    4.02    1.59
   7  15  -1    5.63    1.89
   7  15  -1    5.65    2.16
  -7 -15   1    2.73    1.30
  -7 -15   1    5.52    2.01
  -7  15   1    7.26    2.01
  -7  15   1    4.63    1.01
  -7  15   1    6.02    1.70
  -7  15   1    7.19    2.35
   7 -15   1    4.57    1.45
   7 -15   1    3.48    1.89
   7 -15   1    5.51    1.78
   7 -15   1    6.01    1.97
   7  15   1    4.59    1.76
   7  15   1    4.43    1.37
   7  15   1    5.78    1.83
   7  15   1    6.15    2.27
  -7 -17  -1   96.38    4.87
  -7 -17  -1   78.80    5.20
  -7 -17  -1   83.25    5.46
  -7  17  -1  117.84    6.16
  -7  17  -1  107.89    6.16
   7 -17  -1   89.87    3.24
   7 -17  -1  108.68    5.08
   7 -17  -1  117.87    6.20
   7 -17  -1   89.79    5.55
   7  17  -1  106.22    3.20
   7  17  -1  107.04    5.65
   7  17  -1  110.09    6.11
  -7 -17   1   79.41    5.25
  -7 -17   1   86.91    5.51
  -7  17   1  108.29    5.83
  -7  17   1  105.44    5.05
  -7  17   1  106.60    5.99
   7 -17   1   81.32    4.16
   7 -17   1   92.35    5.79
   7 -17   1   89.92    5.46
   7  17   1   99.95    4.50
   7  17   1  109.51    6.14
   7  17   1  108.37    5.92
  -7 -19  -1    1.36    1.66
  -7 -19  -1    2.39    1.77
  -7 -19  -1   -0.32    1.81
  -7  19  -1    2.92    1.72
  -7  19  -1    3.38    2.44
   7 -19  -1    2.05    1.10
   7 -19  -1    1.27    2.10
   7  19  -1    1.68    0.99
   7  19  -1    2.31    1.71
   7  19  -1    1.44    1.65
  -7 -19   1    2.20    1.97
  -7 -19   1   -0.31    1.91
  -7  19   1    1.57    1.95
  -7  19   1    1.53    1.65
  -7  19   1    2.41    2.15
   7 -19   1    0.27    1.16
   7 -19   1    1.00    1.58
   7 -19   1    3.39    2.40
   7  19   1    1.88    1.38
   7  19   1    2.12    1.77
   7  19   1    4.78    2.46
  -7 -21  -1   16.55    3.54
  -7 -21  -1   18.80    3.64
  -7  21  -1   23.27    3.83
  -7  21  -1   26.73    4.11
   7 -21  -1   18.20    1.84
   7 -21  -1   21.31    3.73
   7  21  -1   23.88    2.13
   7  21  -1   22.48    3.57
   7  21  -1   23.49    4.01
  -7 -21   1   15.12    3.24
  -7 -21   1   19.41    3.60
  -7  21   1   25.13    3.92
  -7  21   1   23.43    3.48
  -7  21   1   25.46    4.18
   7 -21   1   14.55    2.34
   7 -21   1   12.90    2.86
   7 -21   1   20.41    3.80
   7  21   1   21.64    2.68
   7  21   1   23.56    4.06
   7  21   1   27.10    4.15
  -7 -23  -1  132.77    7.95
  -7 -23  -1  148.16    8.01
  -7  23  -1  180.33    8.26
  -7  23  -1  173.73    8.74
   7 -23  -1  136.12    4.07
   7 -23  -1  139.81    7.75
   7  23  -1  168.08    5.01
   7  23  -1  165.15    8.11
   7  23  -1  172.87    8.59
  -7 -23   1  118.05    7.11
  -7 -23   1  144.34    7.84
  -7  23   1  175.29    8.22
  -7  23   1  174.65    7.78
  -7  23   1  170.00    8.52
   7 -23   1  128.28    5.61
   7 -23   1  125.37    7.32
   7 -23   1  139.55    7.87
   7  23   1  166.12    6.43
   7  23   1  164.24    8.49
   7  23   1  168.17    8.55
  -7 -25  -1   18.22    4.14
  -7 -25  -1   20.61    4.15
  -7  25  -1   28.55    4.37
  -7  25  -1   27.40    4.75
   7 -25  -1   23.79    2.06
   7 -25  -1   23.86    4.51
   7  25  -1   29.22    2.48
   7  25  -1   31.25    4.73
   7  25  -1   24.60    4.41
  -7 -25   1   19.51    3.73
  -7 -25   1   23.91    4.35
  -7  25   1   26.73    4.39
  -7  25   1   30.22    4.45
  -7  25   1   32.82    4.94
   7 -25   1   25.45    2.99
   7 -25   1   17.45    3.59
   7 -25   1   23.59    4.32
   7  25   1   28.54    3.26
   7  25   1   26.09    4.66
   7  25   1   25.19    4.31
  -7 -27  -1   38.94    5.65
  -7 -27  -1   50.45    5.29
  -7  27  -1   61.33    5.79
  -7  27  -1   60.88    6.45
   7 -27  -1   47.19    2.71
   7 -27  -1   49.84    5.30
   7  27  -1   62.30    3.70
   7  27  -1   64.62    5.94
   7  27  -1   66.97    6.59
  -7 -27   1   36.96    5.14
  -7 -27   1   54.50    5.75
  -7  27   1   65.26    6.14
  -7  27   1   59.69    5.70
  -7  27   1   61.34    6.31
   7 -27   1   49.08    3.93
   7 -27   1   43.26    5.66
   7 -27   1   44.92    5.59
   7  27   1   60.52    4.65
   7  27   1   64.17    5.99
   7  27   1   64.65    6.49
  -7 -29  -1   24.33    5.23
  -7 -29  -1   24.21    4.65
  -7  29  -1   35.76    5.36
  -7  29  -1   30.22    5.23
   7 -29  -1   23.99    2.22
   7 -29  -1   30.38    5.43
   7  29  -1   34.81    3.14
   7  29  -1   34.73    5.40
   7  29  -1   34.03    5.77
  -7 -29   1   22.82    4.48
  -7 -29   1   31.64    5.32
  -7  29   1   40.77    5.72
  -7  29   1   33.41    5.15
  -7  29   1   32.38    5.62
   7 -29   1   28.80    3.41
   7 -29   1   22.40    4.40
   7 -29   1   30.18    5.21
   7  29   1   36.20    4.14
   7  29   1   34.40    5.39
   7  29   1   30.94    5.50
  -7 -31  -1   48.07    6.15
  -7 -31  -1   58.88    6.29
  -7  31  -1   76.94    6.34
  -7  31  -1   75.21    7.62
   7 -31  -1   56.69    3.05
   7 -31  -1   50.43    6.92
   7  31  -1   66.24    4.22
   7  31  -1   73.29    6.93
   7  31  -1   70.49    7.53
  -7 -31   1   44.82    6.06
  -7 -31   1   62.69    6.83
  -7  31   1   73.91    6.43
  -7  31   1   71.62    6.79
  -7  31   1   68.03    7.36
   7 -31   1   51.04    4.22
   7 -31   1   46.12    6.26
   7 -31   1   61.90    6.83
   7  31   1   71.85    5.47
   7  31   1   78.27    7.79
   7  31   1   75.97    7.65
  -7 -33  -1    1.09    3.12
  -7 -33  -1    1.03    2.81
  -7  33  -1   -0.75    2.52
  -7  33  -1   -2.27    2.79
   7 -33  -1   -0.14    2.87
   7  33  -1    1.19    1.60
   7  33  -1   -1.75    2.16
   7  33  -1   -0.27    3.03
  -7 -33   1   -0.89    4.33
  -7  33   1    2.36    2.25
  -7  33   1    1.14    2.28
  -7  33   1    0.17    3.30
   7 -33   1    1.61    1.66
   7 -33   1   -0.09    2.45
   7 -33   1    1.43    3.16
   7  33   1   -0.82    2.03
   7  33   1   -0.49    2.40
   7  33   1   -0.62    2.77
  -7 -35  -1   -5.03    4.08
  -7  35  -1    1.20    2.21
  -7  35  -1    2.95    3.75
   7 -35  -1    5.23    3.71
   7  35  -1    1.47    2.69
   7  35  -1    1.10    3.59
  -7 -35   1   -8.99    4.39
  -7 -35   1    2.06    3.24
  -7  35   1    1.18    2.80
  -7  35   1   -0.67    2.85
  -7  35   1   -1.20    3.47
   7 -35   1   -0.02    1.55
   7 -35   1   -0.08    3.53
   7 -35   1    1.94    3.38
   7  35   1    1.38    2.06
   7  35   1    3.02    3.91
   7  35   1    4.82    3.91
  -7 -37  -1   -4.28    4.24
  -7 -37  -1    0.47    3.42
  -7  37  -1    2.94    3.18
  -7  37  -1   -3.03    3.38
   7 -37  -1    3.68    3.95
   7  37  -1    4.39    3.43
   7  37  -1    2.69    3.86
  -7 -37   1   -5.72    3.38
  -7 -37   1   -3.54    2.73
  -7  37   1    3.06    3.31
  -7  37   1   -0.44    3.17
  -7  37   1    1.76    3.66
   7 -37   1    4.68    3.07
   7 -37   1    1.30    3.63
   7  37   1    1.97    2.54
   7  37   1    1.73    3.18
   7  37   1   -1.34    3.44
  -7 -39  -1    4.78    3.95
  -7 -39  -1    6.51    4.21
  -7  39  -1    9.09    4.11
  -7  39  -1    8.61    5.17
   7 -39  -1    6.27    4.46
   7  39  -1    5.87    3.79
   7  39  -1    8.40    4.55
  -7 -39   1   -5.82    5.39
  -7 -39   1    8.92    4.55
  -7  39   1   10.09    4.11
  -7  39   1   13.46    5.33
   7 -39   1    8.67    3.77
   7 -39   1   11.59    4.72
   7  39   1    7.59    4.86
   7  39   1    7.39    4.51
  -7 -41  -1    0.03    3.70
  -7 -41  -1    5.30    4.41
  -7  41  -1    0.10    3.41
  -7  41  -1    0.47    4.17
   7 -41  -1    3.01    3.90
   7  41  -1    0.20    3.08
   7  41  -1    2.69    4.39
  -7 -41   1  -11.14    5.33
  -7 -41   1    3.33    3.93
  -7  41   1    4.08    3.27
  -7  41   1    0.34    4.18
   7 -41   1    7.43    4.30
   7 -41   1   -0.47    3.57
   7  41   1    0.83    4.21
   7  41   1   -0.74    3.91
  -7 -43  -1    0.59    4.97
  -7 -43  -1    4.12    4.21
  -7  43  -1    3.59    3.88
  -7  43  -1    0.95    4.56
   7 -43  -1    6.02    4.88
   7  43  -1    5.23    4.91
   7  43  -1    4.26    4.61
  -7 -43   1   -9.27    5.81
  -7 -43   1   -3.06    3.81
  -7  43   1    4.93    4.00
  -7  43   1    3.23    4.73
   7 -43   1    6.88    4.20
   7 -43   1   -0.79    4.04
   7  43   1   -1.14    4.33
   7  43   1   -0.24    4.26
  -9  -1  -1   33.49    3.01
  -9  -1  -1   28.04    1.51
  -9  -1  -1   31.52    2.79
  -9  -1  -1   31.83    2.96
  -9   1  -1   27.04    2.75
  -9   1  -1   31.52    3.03
  -9   1  -1   31.13    2.93
   9  -1  -1   41.00    2.72
   9  -1  -1   38.72    3.12
   9  -1  -1   33.15    1.13
   9  -1  -1   31.64    2.84
   9  -1  -1   28.28    2.83
   9   1  -1   38.52    2.47
   9   1  -1   26.35    2.55
   9   1  -1   34.36    1.50
   9   1  -1   32.71    2.80
   9   1  -1   32.29    2.88
  -9  -1   1   38.91    2.61
  -9  -1   1   29.56    2.88
  -9  -1   1   28.64    1.37
  -9  -1   1   31.20    2.83
  -9  -1   1   26.57    2.62
  -9   1   1   35.65    2.72
  -9   1   1   32.58    2.89
  -9   1   1   27.70    1.26
  -9   1   1   32.66    2.91
  -9   1   1   29.14    2.73
   9  -1   1   38.49    3.06
   9  -1   1   30.08    2.81
   9  -1   1   25.20    2.05
   9  -1   1   31.97    2.74
   9  -1   1   32.93    3.10
   9   1   1   35.59    2.89
   9   1   1   28.80    2.80
   9   1   1   28.62    2.34
   9   1   1   30.93    2.69
   9   1   1   29.43    2.96
  -9  -3  -1  306.41    7.81
  -9  -3  -1  283.90    4.97
  -9  -3  -1  332.43    8.21
  -9  -3  -1  333.07    8.11
  -9   3  -1  377.41    8.64
  -9   3  -1  308.85    7.72
  -9   3  -1  340.95    8.44
  -9   3  -1  327.15    8.14
   9  -3  -1  384.01    8.11
   9  -3  -1  344.34    7.72
   9  -3  -1  313.23    2.80
   9  -3  -1  359.76    8.21
   9  -3  -1  323.45    7.93
   9   3  -1  392.65    6.86
   9   3  -1  351.05    8.40
   9   3  -1  367.27    5.43
   9   3  -1  344.01    8.03
   9   3  -1  338.20    8.11
  -9  -3   1  393.81    6.98
  -9  -3   1  340.01    8.24
  -9  -3   1  333.48    5.11
  -9  -3   1  324.11    7.90
  -9  -3   1  343.79    8.02
  -9   3   1  388.45    8.22
  -9   3   1  327.98    7.44
  -9   3   1  339.32    8.06
  -9   3   1  330.74    7.85
   9  -3   1  394.47    8.68
   9  -3   1  318.76    8.03
   9  -3   1  306.53    3.68
   9  -3   1  357.22    8.39
   9  -3   1  330.71    8.28
   9   3   1  412.41    8.32
   9   3   1  323.79    8.33
   9   3   1  329.35    6.93
   9   3   1  346.66    8.33
   9   3   1  345.38    8.44
  -9  -5  -1  101.53    4.88
  -9  -5  -1   89.25    3.10
  -9  -5  -1   99.18    4.07
  -9  -5  -1   96.18    4.78
  -9  -5  -1  109.77    4.86
  -9   5  -1  116.34    5.08
  -9   5  -1   95.66    4.33
  -9   5  -1   95.88    3.54
  -9   5  -1  112.95    5.19
  -9   5  -1   97.28    4.75
   9  -5  -1  119.75    4.81
   9  -5  -1  112.18    4.47
   9  -5  -1  117.54    2.29
   9  -5  -1   94.97    2.41
   9  -5  -1  117.42    4.98
   9  -5  -1  105.60    4.82
   9   5  -1  127.47    3.75
   9   5  -1  108.04    4.93
   9   5  -1  118.76    3.69
   9   5  -1  109.40    4.83
   9   5  -1  106.68    4.88
  -9  -5   1  122.04    3.77
  -9  -5   1  112.69    4.93
  -9  -5   1   86.56    3.97
  -9  -5   1  112.25    3.53
  -9  -5   1   99.46    4.68
  -9  -5   1  102.25    4.68
  -9   5   1  121.17    5.06
  -9   5   1  106.01    4.28
  -9   5   1  100.09    4.68
  -9   5   1  100.17    4.48
   9  -5   1  126.53    5.29
   9  -5   1  100.28    4.55
   9  -5   1  117.28    5.18
   9  -5   1  102.81    4.94
   9   5   1  105.56    5.10
   9   5   1  104.41    4.26
   9   5   1  108.33    4.96
   9   5   1  110.91    4.96
  -9  -7  -1  257.50    7.42
  -9  -7  -1  217.06    5.11
  -9  -7  -1  258.97    6.80
  -9  -7  -1  261.31    7.75
  -9  -7  -1  271.79    7.82
  -9   7  -1  306.36    8.45
  -9   7  -1  223.91    6.52
  -9   7  -1  227.46    5.76
  -9   7  -1  278.29    7.93
  -9   7  -1  245.44    7.46
   9  -7  -1  301.67    7.93
   9  -7  -1  265.80    6.49
   9  -7  -1  298.33    4.51
   9  -7  -1  298.44    7.94
   9  -7  -1  268.32    7.65
   9   7  -1  300.16    5.29
   9   7  -1  288.53    6.33
   9   7  -1  262.75    7.47
   9   7  -1  268.93    7.69
  -9  -7   1  274.81    7.77
  -9  -7   1  220.37    6.53
  -9  -7   1  278.99    6.13
  -9  -7   1  249.82    7.35
  -9  -7   1  270.72    7.57
  -9   7   1  293.77    7.96
  -9   7   1  253.20    6.24
  -9   7   1  283.19    7.80
  -9   7   1  240.52    7.13
   9  -7   1  311.25    8.24
   9  -7   1  233.54    6.78
   9  -7   1  284.78    7.99
   9  -7   1  255.23    7.69
   9   7   1  251.43    7.47
   9   7   1  237.34    5.27
   9   7   1  275.49    7.11
   9   7   1  272.71    7.78
   9   7   1  273.05    7.95
  -9  -9  -1   24.02    2.99
  -9  -9  -1   20.92    2.03
  -9  -9  -1   25.29    2.60
  -9  -9  -1   19.99    3.00
  -9  -9  -1   24.05    3.00
  -9   9  -1   24.09    3.28
  -9   9  -1   21.51    2.22
  -9   9  -1   23.28    2.71
  -9   9  -1   30.61    3.35
  -9   9  -1   24.27    2.98
   9  -9  -1   27.24    2.93
   9  -9  -1   24.76    2.34
   9  -9  -1   25.63    1.77
   9  -9  -1   25.71    3.01
   9  -9  -1   24.64    3.04
   9   9  -1   28.98    1.78
   9   9  -1   20.14    2.40
   9   9  -1   24.76    2.43
   9   9  -1   23.31    2.82
   9   9  -1   25.28    3.08
  -9  -9   1   25.50    3.01
  -9  -9   1   21.19    2.53
  -9  -9   1   27.35    2.47
  -9  -9   1   20.33    2.81
  -9  -9   1   26.00    2.95
  -9   9   1   31.12    3.29
  -9   9   1   24.75    2.23
  -9   9   1   25.71    3.04
  -9   9   1   25.93    2.91
   9  -9   1   29.49    3.22
   9  -9   1   21.18    2.36
   9  -9   1   24.14    3.20
   9  -9   1   19.53    3.01
   9   9   1   23.15    2.75
   9   9   1   20.37    1.92
   9   9   1   26.14    2.80
   9   9   1   22.34    2.62
   9   9   1   25.59    2.88
  -9 -11  -1  109.58    5.33
  -9 -11  -1   90.65    4.09
  -9 -11  -1  115.82    5.10
  -9 -11  -1  104.83    5.50
  -9 -11  -1  114.42    5.66
  -9  11  -1  134.13    6.24
  -9  11  -1   91.88    4.29
  -9  11  -1  104.67    4.89
  -9  11  -1  119.76    5.94
  -9  11  -1  103.78    5.39
   9 -11  -1  116.44    4.31
   9 -11  -1  132.28    4.11
   9 -11  -1  127.12    5.81
   9 -11  -1  107.93    5.45
   9  11  -1  131.78    3.29
   9  11  -1  102.85    4.92
   9  11  -1  131.61    5.23
   9  11  -1  113.15    5.48
   9  11  -1  124.96    5.84
  -9 -11   1   94.59    4.70
  -9 -11   1  129.00    5.05
  -9 -11   1  108.91    5.44
  -9  11   1  134.05    6.14
  -9  11   1  100.49    3.91
  -9  11   1   98.48    4.97
  -9  11   1  124.38    5.66
   9 -11   1   99.75    4.70
   9 -11   1  104.63    5.56
   9  11   1  112.48    5.54
   9  11   1   99.20    4.11
   9  11   1  125.05    5.42
   9  11   1  129.46    5.90
  -9 -13  -1   88.39    4.60
  -9 -13  -1  103.77    5.71
  -9  13  -1  137.35    6.52
  -9  13  -1   96.02    4.52
  -9  13  -1   95.78    5.13
  -9  13  -1  117.67    5.92
   9 -13  -1  106.91    4.08
   9 -13  -1  124.02    4.45
   9 -13  -1  129.44    6.11
   9 -13  -1  105.02    5.68
   9  13  -1  124.78    3.18
   9  13  -1  123.02    5.49
   9  13  -1  104.62    5.56
   9  13  -1  115.11    5.94
  -9 -13   1   92.77    5.05
  -9 -13   1  123.61    5.34
  -9 -13   1  102.99    5.54
  -9  13   1  123.11    6.00
  -9  13   1   98.92    3.82
  -9  13   1  122.84    6.08
   9 -13   1   98.21    4.71
   9 -13   1  125.17    5.18
   9 -13   1  109.86    5.91
   9  13   1  114.81    5.67
   9  13   1   95.73    4.39
   9  13   1  124.34    5.90
   9  13   1  119.23    6.10
  -9 -15  -1  222.37    7.27
  -9 -15  -1  251.09    8.93
  -9  15  -1  331.15   10.15
  -9  15  -1  226.56    6.87
  -9  15  -1  293.81    9.69
   9 -15  -1  263.92    6.13
   9 -15  -1  301.83    7.40
   9 -15  -1  326.70    9.98
   9 -15  -1  252.01    8.78
   9  15  -1  284.27    4.81
   9  15  -1  303.24    8.95
   9  15  -1  313.41    9.82
  -9 -15   1  229.56    7.93
  -9 -15   1  266.58    9.01
  -9  15   1  326.50   10.12
  -9  15   1  238.91    5.72
  -9  15   1  300.11    9.54
   9 -15   1  243.25    7.27
   9 -15   1  318.30    8.52
   9 -15   1  266.14    9.22
   9  15   1  277.52    8.51
   9  15   1  240.88    7.26
   9  15   1  291.41    9.21
   9  15   1  302.56    9.77
  -9 -17  -1  166.05    6.96
  -9 -17  -1  187.63    8.14
  -9  17  -1  238.51    9.02
  -9  17  -1  211.79    8.50
   9 -17  -1  188.23    5.24
   9 -17  -1  225.46    6.93
   9 -17  -1  189.63    8.06
   9  17  -1  213.31    4.41
   9  17  -1  223.84    8.28
   9  17  -1  208.34    8.32
  -9 -17   1  176.35    7.54
  -9 -17   1  178.27    7.81
  -9  17   1  237.00    8.90
  -9  17   1  163.40    4.80
  -9  17   1  223.83    8.72
   9 -17   1  168.61    6.22
   9 -17   1  185.46    7.68
   9 -17   1  183.77    8.09
   9  17   1  219.34    7.94
   9  17   1  232.81    8.78
   9  17   1  229.58    8.97
  -9 -19  -1   52.78    4.97
  -9 -19  -1   59.15    5.23
  -9  19  -1   66.02    5.47
  -9  19  -1   70.31    5.72
   9 -19  -1   57.80    3.15
   9 -19  -1   58.17    4.86
   9  19  -1   68.68    2.79
   9  19  -1   75.62    5.56
   9  19  -1   66.95    5.48
  -9 -19   1   57.56    4.99
  -9 -19   1   62.47    5.19
  -9  19   1   71.99    5.32
  -9  19   1   63.40    5.39
   9 -19   1   55.88    3.85
   9 -19   1   56.17    5.18
   9 -19   1   62.03    5.38
   9  19   1   70.08    5.19
   9  19   1   69.68    5.67
  -9 -21  -1   52.92    5.46
  -9 -21  -1   50.05    5.15
  -9  21  -1   57.03    4.96
  -9  21  -1   59.87    5.65
   9 -21  -1   46.50    2.88
   9 -21  -1   48.33    5.08
   9  21  -1   61.27    2.85
   9  21  -1   59.80    5.38
   9  21  -1   63.53    5.67
  -9 -21   1   45.29    4.98
  -9 -21   1   51.02    5.07
  -9  21   1   62.16    5.52
  -9  21   1   57.65    4.50
  -9  21   1   53.76    5.34
   9 -21   1   44.92    3.73
   9 -21   1   43.39    4.52
   9 -21   1   47.30    4.73
   9  21   1   55.51    3.95
   9  21   1   62.88    5.60
   9  21   1   55.58    5.47
  -9 -23  -1   10.24    3.52
  -9 -23  -1   10.22    3.31
  -9  23  -1   14.90    3.52
  -9  23  -1   10.74    3.58
   9 -23  -1   10.41    1.76
   9 -23  -1   11.25    3.36
   9  23  -1   13.69    1.82
   9  23  -1   15.18    3.63
   9  23  -1   14.24    3.64
  -9 -23   1   10.78    3.10
  -9 -23   1   13.79    3.55
  -9  23   1   15.01    3.66
  -9  23   1   12.66    2.91
  -9  23   1   15.52    3.67
   9 -23   1   10.21    2.22
   9 -23   1    9.96    3.26
   9 -23   1   14.93    3.54
   9  23   1   12.48    2.37
   9  23   1   14.42    3.68
   9  23   1   13.65    3.63
  -9 -25  -1    3.95    3.35
  -9 -25  -1    6.15    2.89
  -9  25  -1    7.14    3.14
  -9  25  -1    4.44    3.09
   9 -25  -1    5.45    1.49
   9 -25  -1    4.52    2.92
   9  25  -1    4.93    1.40
   9  25  -1    6.42    2.70
   9  25  -1    4.47    3.06
  -9 -25   1    2.38    2.89
  -9 -25   1    5.22    2.76
  -9  25   1    7.30    2.68
  -9  25   1    4.97    2.56
  -9  25   1    5.13    2.99
   9 -25   1    2.84    1.83
   9 -25   1    4.94    3.04
   9 -25   1    5.78    2.65
   9  25   1    7.30    2.06
   9  25   1    6.15    3.11
   9  25   1    8.71    3.12
  -9 -27  -1   22.73    4.29
  -9 -27  -1   29.42    5.22
  -9  27  -1   34.87    5.38
  -9  27  -1   30.56    5.39
   9 -27  -1   28.43    2.52
   9 -27  -1   36.35    5.56
   9  27  -1   34.44    2.73
   9  27  -1   34.04    5.12
   9  27  -1   38.71    5.85
  -9 -27   1   23.06    4.34
  -9 -27   1   38.58    5.68
  -9  27   1   39.47    5.70
  -9  27   1   37.15    5.78
   9 -27   1   28.75    3.44
   9 -27   1   26.12    4.77
   9 -27   1   29.69    5.17
   9  27   1   32.82    3.72
   9  27   1   31.46    4.97
   9  27   1   31.07    5.36
  -9 -29  -1   15.63    4.86
  -9 -29  -1   16.94    4.48
  -9  29  -1   23.55    4.83
  -9  29  -1   26.74    5.35
   9 -29  -1   18.48    2.26
   9 -29  -1   20.63    4.84
   9  29  -1   22.47    2.64
   9  29  -1   27.95    4.93
   9  29  -1   21.89    5.04
  -9 -29   1   18.63    4.35
  -9 -29   1   19.33    4.50
  -9  29   1   26.40    4.67
  -9  29   1   23.86    5.03
   9 -29   1   17.16    3.03
   9 -29   1   16.04    4.26
   9 -29   1   19.39    4.66
   9  29   1   22.04    3.38
   9  29   1   25.05    4.84
   9  29   1   20.67    4.87
  -9 -31  -1   29.28    5.17
  -9 -31  -1   35.64    6.06
  -9  31  -1   47.67    5.57
  -9  31  -1   44.00    6.81
   9 -31  -1   46.80    6.71
   9  31  -1   51.14    3.58
   9  31  -1   41.10    6.10
   9  31  -1   52.04    7.18
  -9 -31   1   27.81    5.20
  -9 -31   1   43.19    6.54
  -9  31   1   53.55    6.44
  -9  31   1   55.44    7.40
   9 -31   1   31.92    3.69
   9 -31   1   33.92    5.20
   9 -31   1   39.92    6.40
   9  31   1   53.97    4.76
   9  31   1   43.82    6.73
   9  31   1   48.53    6.90
  -9 -33  -1    0.64    4.40
  -9 -33  -1    2.88    3.41
  -9  33  -1    3.74    3.36
  -9  33  -1   -1.45    3.19
   9 -33  -1   -2.07    2.77
   9  33  -1    3.29    3.14
   9  33  -1    0.80    3.34
  -9 -33   1   -2.59    3.01
  -9 -33   1    1.26    2.93
  -9  33   1    0.20    3.14
  -9  33   1    1.87    3.49
   9 -33   1   -0.53    1.68
   9 -33   1    5.22    3.53
   9 -33   1    3.90    3.59
   9  33   1   -0.25    1.95
   9  33   1    1.54    2.85
   9  33   1    0.75    3.35
  -9 -35  -1    7.73    5.22
  -9 -35  -1   12.03    4.57
  -9  35  -1   12.38    4.36
  -9  35  -1   21.09    5.72
   9 -35  -1   14.93    4.82
   9  35  -1   15.40    4.51
   9  35  -1   19.30    5.29
  -9 -35   1    6.20    5.48
  -9  35   1   17.73    4.85
  -9  35   1   23.93    5.80
   9 -35   1   11.63    4.28
   9 -35   1   17.33    5.16
   9  35   1   15.61    3.45
   9  35   1   16.23    5.37
   9  35   1   20.03    5.53
  -9 -37  -1   -4.11    3.15
  -9  37  -1   -2.63    2.89
  -9  37  -1   -3.05    3.26
   9 -37  -1    2.36    3.57
   9  37  -1    1.08    3.89
   9  37  -1    2.16    3.84
  -9 -37   1   -9.43    4.65
  -9  37   1    1.99    2.67
  -9  37   1   -0.54    3.61
   9 -37   1   -0.69    3.66
   9  37   1    1.91    3.29
   9  37   1   -0.26    3.53
  -9 -39  -1   -6.12    4.57
  -9  39  -1    0.71    3.42
  -9  39  -1    2.93    4.49
   9 -39  -1   -0.91    3.54
   9  39  -1    1.61    4.03
   9  39  -1   -1.74    3.47
  -9 -39   1   -9.04    3.27
  -9 -39   1   -2.72    3.46
  -9  39   1    0.40    2.56
  -9  39   1   -3.25    3.41
   9 -39   1    4.75    2.75
   9 -39   1   -1.13    3.60
   9  39   1    2.48    4.63
   9  39   1    0.31    3.81
  -9 -41  -1    1.29    5.46
  -9 -41  -1    3.41    4.13
  -9  41  -1    9.88    4.69
  -9  41  -1    8.29    5.32
   9 -41  -1    4.73    4.57
   9  41  -1    3.63    4.57
   9  41  -1   10.06    5.22
  -9 -41   1  -10.82    5.76
  -9 -41   1   11.96    5.17
  -9  41   1    8.38    3.80
  -9  41   1    4.52    4.72
   9 -41   1    9.61    5.04
   9  41   1    8.45    4.43
   9  41   1    4.63    4.80
  -9 -43  -1   -6.32    3.41
  -9 -43  -1    1.60    4.21
  -9  43  -1   -0.44    3.95
  -9  43  -1   -5.90    3.50
   9 -43  -1    2.87    4.40
   9  43  -1    1.06    4.69
   9  43  -1    4.57    5.08
  -9 -43   1   -0.80    3.85
  -9  43   1   -2.60    2.42
  -9  43   1    3.13    4.80
   9 -43   1   -4.14    3.29
   9  43   1   -1.80    4.65
   9  43   1   -4.56    3.84
 -11  -1  -1  404.59    5.07
 -11  -1  -1  456.99   10.65
 -11  -1  -1  451.08   10.41
 -11   1  -1  410.90    9.90
 -11   1  -1  458.38   10.67
 -11   1  -1  449.36   10.40
  11  -1  -1  532.13    9.97
  11  -1  -1  450.91    9.99
  11  -1  -1  475.44    4.71
  11  -1  -1  481.96   10.42
  11  -1  -1  428.54   10.05
  11   1  -1  532.14    9.49
  11   1  -1  463.01   10.45
  11   1  -1  484.39    5.71
  11   1  -1  476.06   10.36
  11   1  -1  430.55   10.08
 -11  -1   1  541.83    9.74
 -11  -1   1  447.52   10.12
 -11  -1   1  453.08   10.24
 -11   1   1  527.69   10.11
 -11   1   1  447.95    9.91
 -11   1   1  407.43    4.14
 -11   1   1  459.83   10.32
  11  -1   1  531.57   10.77
  11  -1   1  439.17   10.43
  11  -1   1  410.28    7.79
  11  -1   1  470.46   10.60
  11  -1   1  449.18   10.57
  11   1   1  542.80   10.64
  11   1   1  464.68   10.81
  11   1   1  441.71    8.28
  11   1   1  471.10   10.53
  11   1   1  455.62   10.63
 -11  -3  -1    6.89    1.18
 -11  -3  -1   10.30    2.44
 -11  -3  -1   11.76    2.47
 -11   3  -1   11.55    2.51
 -11   3  -1    9.34    1.98
 -11   3  -1    9.76    2.52
 -11   3  -1    6.75    2.17
  11  -3  -1   11.84    2.03
  11  -3  -1   10.74    2.27
  11  -3  -1    9.31    0.77
  11  -3  -1    8.35    2.23
  11  -3  -1    8.72    2.26
  11   3  -1   14.69    1.99
  11   3  -1   13.01    1.47
  11   3  -1   10.59    2.27
  11   3  -1   10.83    2.38
 -11  -3   1   13.89    2.04
 -11  -3   1    9.60    1.33
 -11  -3   1   11.39    2.39
 -11   3   1   13.06    2.37
 -11   3   1   12.04    2.32
 -11   3   1    9.60    2.32
  11  -3   1   12.83    2.24
  11  -3   1   10.83    2.46
  11  -3   1   11.89    2.51
  11  -3   1   10.42    2.36
  11   3   1   12.27    2.23
  11   3   1    7.37    2.04
  11   3   1    8.19    1.68
  11   3   1    9.97    2.31
  11   3   1   10.51    2.41
 -11  -5  -1    4.35    1.03
 -11  -5  -1    6.23    1.50
 -11  -5  -1    4.82    1.96
 -11  -5  -1    5.65    1.85
 -11   5  -1    4.97    1.79
 -11   5  -1    3.51    1.41
 -11   5  -1    6.56    2.27
 -11   5  -1    2.43    1.79
  11  -5  -1    6.35    1.84
  11  -5  -1    3.87    1.44
  11  -5  -1    5.43    0.74
  11  -5  -1    5.67    2.07
  11  -5  -1    4.90    1.96
  11   5  -1    5.27    1.37
  11   5  -1    4.37    1.74
  11   5  -1    5.61    1.27
  11   5  -1    5.74    1.95
  11   5  -1    4.07    1.89
 -11  -5   1    2.50    1.16
 -11  -5   1    6.45    1.24
 -11  -5   1    4.52    1.82
 -11   5   1    4.96    1.64
 -11   5   1    4.42    1.71
 -11   5   1    2.32    1.74
  11  -5   1    4.15    1.66
  11  -5   1    4.60    0.64
  11  -5   1    5.91    2.08
  11   5   1    5.83    1.74
  11   5   1    5.29    1.86
  11   5   1    5.72    1.58
  11   5   1    5.59    2.06
 -11  -7  -1   66.90    3.21
 -11  -7  -1   72.84    3.93
 -11  -7  -1   71.18    4.78
 -11  -7  -1   78.17    4.85
 -11   7  -1   87.11    5.24
 -11   7  -1   68.69    4.07
 -11   7  -1   69.08    3.75
 -11   7  -1   74.62    4.93
 -11   7  -1   75.53    4.85
  11  -7  -1   76.63    4.18
  11  -7  -1   89.32    2.56
  11  -7  -1   72.16    2.29
  11  -7  -1   86.43    4.98
  11  -7  -1   78.23    4.87
  11   7  -1   89.90    3.51
  11   7  -1   79.62    5.07
  11   7  -1   87.90    3.80
  11   7  -1   83.84    4.84
  11   7  -1   82.23    4.97
 -11  -7   1   66.44    4.03
 -11  -7   1   85.01    3.64
 -11  -7   1   72.21    4.58
 -11   7   1   86.74    4.82
 -11   7   1   74.84    4.04
 -11   7   1   78.20    4.82
  11  -7   1   81.06    4.78
  11  -7   1   80.54    4.85
  11   7   1   90.49    4.39
  11   7   1   71.87    4.63
  11   7   1   79.95    4.21
  11   7   1   72.40    4.63
 -11  -9  -1  107.05    4.27
 -11  -9  -1  127.23    5.36
 -11  -9  -1  127.05    6.25
 -11   9  -1  142.91    6.48
 -11   9  -1  110.41    5.18
 -11   9  -1  110.35    4.78
 -11   9  -1  130.92    6.43
  11  -9  -1  129.15    5.15
  11  -9  -1  138.63    3.67
  11  -9  -1  144.66    6.37
  11  -9  -1  115.83    5.88
  11   9  -1  146.27    4.22
  11   9  -1  136.91    5.10
  11   9  -1  127.81    6.03
  11   9  -1  126.83    6.23
 -11  -9   1  109.68    5.23
 -11  -9   1  133.32    4.87
 -11  -9   1  123.24    6.00
 -11   9   1  142.41    6.33
 -11   9   1  111.69    4.73
 -11   9   1  130.69    6.16
  11  -9   1  113.50    5.31
  11  -9   1  125.02    6.25
  11   9   1  125.82    6.26
  11   9   1  116.05    4.34
  11   9   1  133.88    5.66
  11   9   1  128.66    6.17
 -11 -11  -1   94.10    4.38
 -11 -11  -1  110.02    6.11
 -11  11  -1  129.64    6.39
 -11  11  -1  103.94    5.10
 -11  11  -1  100.59    5.03
 -11  11  -1  121.72    6.43
  11 -11  -1  113.73    4.80
  11 -11  -1  133.52    4.09
  11 -11  -1  134.87    6.23
  11 -11  -1  107.10    5.72
  11  11  -1  138.63    3.96
  11  11  -1  127.52    5.30
  11  11  -1  115.56    5.97
  11  11  -1  133.09    6.51
 -11 -11   1   96.79    5.13
 -11 -11   1  126.40    5.13
 -11 -11   1  110.00    5.89
 -11  11   1  129.91    6.32
 -11  11   1  104.06    4.48
 -11  11   1  126.08    6.30
  11 -11   1  110.88    5.42
  11 -11   1  110.72    5.92
  11  11   1  107.47    5.96
  11  11   1  103.36    4.37
  11  11   1  121.76    5.75
  11  11   1  119.97    6.36
 -11 -13  -1    4.59    1.54
 -11 -13  -1    3.88    2.14
 -11  13  -1    3.76    1.85
 -11  13  -1    3.90    1.76
 -11  13  -1    0.30    1.77
 -11  13  -1    2.35    2.28
  11 -13  -1    4.11    1.58
  11 -13  -1    5.92    1.47
  11 -13  -1    4.77    2.29
  11  13  -1    4.54    1.11
  11  13  -1    5.08    1.91
  11  13  -1    3.39    2.14
 -11 -13   1    2.19    1.48
 -11 -13   1    6.75    1.88
 -11 -13   1    6.42    2.30
 -11  13   1    7.40    2.22
 -11  13   1    3.35    1.32
 -11  13   1    4.49    2.38
  11 -13   1    3.60    1.84
  11 -13   1    4.06    1.55
  11 -13   1    4.72    2.29
  11  13   1    5.84    2.36
  11  13   1    4.41    1.42
  11  13   1    5.24    1.75
  11  13   1    2.16    1.76
 -11 -15  -1   11.69    2.25
 -11 -15  -1   13.27    3.12
 -11  15  -1   17.80    3.24
 -11  15  -1   19.51    3.53
  11 -15  -1   16.77    2.42
  11 -15  -1   19.08    2.47
  11 -15  -1   16.88    3.38
  11  15  -1   18.57    1.75
  11  15  -1   23.43    3.45
  11  15  -1   20.32    3.61
 -11 -15   1   14.67    2.66
 -11 -15   1   16.01    3.25
 -11  15   1   19.20    3.52
 -11  15   1   14.00    2.11
 -11  15   1   18.49    3.52
  11 -15   1   15.92    2.73
  11 -15   1   17.65    3.00
  11 -15   1   16.91    3.32
  11  15   1   20.80    3.46
  11  15   1   14.86    2.26
  11  15   1   18.88    3.32
  11  15   1   19.66    3.45
 -11 -17  -1    5.73    2.11
 -11 -17  -1   10.45    3.02
 -11  17  -1   12.08    3.16
 -11  17  -1   12.78    3.43
  11 -17  -1   12.96    2.21
  11 -17  -1   12.21    2.28
  11 -17  -1    9.23    2.94
  11  17  -1   11.28    1.50
  11  17  -1   13.07    2.89
  11  17  -1   12.78    3.28
 -11 -17   1    8.28    2.27
 -11 -17   1    9.90    2.85
 -11  17   1   12.60    2.84
 -11  17   1    8.82    1.71
 -11  17   1   10.79    3.07
  11 -17   1    8.54    2.20
  11 -17   1   10.63    3.21
  11  17   1   13.97    3.14
  11  17   1   10.67    2.92
  11  17   1    8.65    3.02
 -11 -19  -1    2.36    1.68
 -11 -19  -1    7.62    2.90
 -11  19  -1    6.91    2.50
 -11  19  -1    8.26    3.15
  11 -19  -1    4.25    1.62
  11 -19  -1    4.86    2.56
  11  19  -1    6.91    1.25
  11  19  -1    7.71    2.68
  11  19  -1    5.03    2.72
 -11 -19   1    3.34    2.00
 -11 -19   1    5.55    2.25
 -11  19   1    8.09    2.52
 -11  19   1    6.56    1.54
 -11  19   1    3.81    2.67
  11 -19   1    7.30    2.10
  11 -19   1    6.66    2.80
  11  19   1    9.14    2.90
  11  19   1    7.01    2.72
 -11 -21  -1   21.19    3.71
 -11 -21  -1   28.34    4.55
 -11  21  -1   34.67    5.01
 -11  21  -1   35.30    5.13
  11 -21  -1   27.94    2.78
  11 -21  -1   32.11    4.67
  11  21  -1   30.47    2.11
  11  21  -1   31.69    4.64
  11  21  -1   28.52    4.71
 -11 -21   1   20.45    3.59
 -11 -21   1   30.33    4.53
 -11  21   1   34.32    4.90
 -11  21   1   35.85    5.14
  11 -21   1   25.94    3.17
  11 -21   1   29.70    4.72
  11  21   1   39.60    4.91
  11  21   1   36.84    5.17
 -11 -23  -1   20.81    4.01
 -11 -23  -1   23.59    4.49
 -11  23  -1   32.39    4.75
 -11  23  -1   28.72    5.19
  11 -23  -1   25.57    2.66
  11 -23  -1   23.91    4.44
  11  23  -1   34.32    2.30
  11  23  -1   34.39    4.99
  11  23  -1   33.08    5.18
 -11 -23   1   21.95    3.95
 -11 -23   1   29.08    4.84
 -11  23   1   34.53    4.98
 -11  23   1   33.58    5.18
  11 -23   1   25.47    3.15
  11 -23   1   29.53    4.97
  11  23   1   27.48    3.25
  11  23   1   24.20    4.55
  11  23   1   32.96    4.99
 -11 -25  -1   12.19    3.99
 -11 -25  -1   13.27    3.85
 -11  25  -1   17.89    4.22
 -11  25  -1   19.61    4.59
  11 -25  -1   15.94    2.34
  11 -25  -1   17.86    4.31
  11  25  -1   20.11    2.07
  11  25  -1   21.01    4.06
  11  25  -1   18.98    4.53
 -11 -25   1   16.24    3.91
 -11 -25   1   14.89    4.02
 -11  25   1   20.68    4.04
 -11  25   1   22.40    4.79
  11 -25   1   18.03    3.09
  11 -25   1   21.75    4.55
  11  25   1   21.42    3.07
  11  25   1   19.82    4.49
  11  25   1   21.93    4.85
 -11 -27  -1   33.97    5.06
 -11 -27  -1   51.71    5.81
 -11  27  -1   63.26    6.68
 -11  27  -1   55.10    6.71
  11 -27  -1   46.71    3.62
  11 -27  -1   50.80    6.19
  11  27  -1   59.18    3.21
  11  27  -1   59.71    6.01
  11  27  -1   60.17    6.94
 -11 -27   1   34.28    5.00
 -11 -27   1   44.30    6.27
 -11  27   1   65.30    6.75
 -11  27   1   51.61    6.79
  11 -27   1   42.78    4.20
  11 -27   1   51.31    5.78
  11  27   1   56.82    4.47
  11  27   1   60.82    6.78
  11  27   1   54.70    7.11
 -11 -29  -1    3.59    3.94
 -11 -29  -1    9.30    3.92
 -11  29  -1   14.90    4.33
 -11  29  -1   12.64    4.39
  11 -29  -1    7.92    1.87
  11 -29  -1   11.71    4.15
  11  29  -1   12.51    1.99
  11  29  -1    7.35    3.76
  11  29  -1   15.13    4.62
 -11 -29   1    3.21    3.73
 -11 -29   1    9.19    3.73
 -11  29   1   14.84    3.97
 -11  29   1   12.05    4.22
  11 -29   1    7.05    2.49
  11 -29   1   13.74    4.34
  11  29   1    8.76    2.56
  11  29   1   10.49    3.75
  11  29   1   14.57    4.71
 -11 -31  -1   -2.11    3.89
 -11 -31  -1    0.60    3.20
 -11  31  -1    0.08    2.96
 -11  31  -1    2.72    3.80
  11 -31  -1    0.10    2.91
  11  31  -1    1.67    3.49
  11  31  -1    1.44    3.42
 -11 -31   1   -3.15    3.78
 -11 -31   1    0.63    3.00
 -11  31   1    3.49    3.33
 -11  31   1    4.39    3.69
  11 -31   1    2.58    2.04
  11 -31   1    1.57    3.27
  11  31   1    2.76    2.17
  11  31   1    4.13    3.04
  11  31   1    2.47    3.69
 -11 -33  -1   -3.56    4.19
 -11 -33  -1    3.13    3.40
 -11  33  -1    3.55    2.75
 -11  33  -1    0.67    3.53
  11 -33  -1    4.03    3.52
  11  33  -1    1.07    3.59
  11  33  -1   -4.89    2.80
 -11 -33   1   -7.74    3.99
 -11 -33   1    2.12    3.29
 -11  33   1    1.98    2.71
 -11  33   1    2.36    3.62
  11 -33   1    2.90    2.18
  11 -33   1    3.03    3.57
  11  33   1    0.03    1.83
  11  33   1    1.57    3.67
  11  33   1    1.02    3.49
 -11 -35  -1    2.43    5.02
 -11 -35  -1   10.72    4.47
 -11  35  -1   17.30    4.99
 -11  35  -1   11.60    4.99
  11 -35  -1   15.50    5.27
  11  35  -1   13.02    4.94
  11  35  -1   21.53    5.79
 -11 -35   1    1.62    5.20
 -11 -35   1   13.39    4.73
 -11  35   1   15.20    4.86
 -11  35   1   19.67    5.58
  11 -35   1   10.98    4.70
  11  35   1   14.72    4.52
  11  35   1   18.78    5.52
 -11 -37  -1   -3.33    4.81
 -11 -37  -1    7.89    4.41
 -11  37  -1   10.69    3.90
 -11  37  -1    7.84    4.70
  11 -37  -1    7.97    4.43
  11  37  -1   16.51    5.64
  11  37  -1    9.13    4.68
 -11 -37   1    2.54    4.36
 -11 -37   1    6.79    4.11
 -11  37   1   11.02    4.75
 -11  37   1    7.87    4.69
  11 -37   1    7.24    4.44
  11  37   1   15.31    5.64
  11  37   1   14.87    5.50
 -11 -39  -1    0.18    4.03
 -11 -39  -1    9.26    4.65
 -11  39  -1    5.36    4.27
 -11  39  -1   10.14    5.01
  11 -39  -1    5.49    4.36
  11  39  -1    5.92    4.92
  11  39  -1    3.18    4.46
 -11 -39   1  -12.26    5.16
 -11  39   1    6.51    3.82
 -11  39   1   10.66    5.30
  11 -39   1    5.79    4.32
  11  39   1    8.84    4.38
  11  39   1    6.74    4.76
 -11 -41  -1   -6.82    5.06
 -11  41  -1    0.32    3.85
 -11  41  -1    6.03    5.03
  11 -41  -1    3.89    4.51
  11  41  -1    4.81    5.09
  11  41  -1   -0.06    4.42
 -11 -41   1  -15.73    5.61
 -11  41   1    7.64    3.77
 -11  41   1    6.75    5.18
  11 -41   1    4.70    4.48
  11  41   1    6.47    5.36
  11  41   1   -0.56    4.38
 -13  -1  -1  196.43    7.84
 -13   1  -1  205.45    7.86
  13  -1  -1  244.93    7.47
  13  -1  -1  212.34    7.62
  13  -1  -1  216.48    3.68
  13  -1  -1  224.19    7.92
  13  -1  -1  201.58    7.77
  13   1  -1  238.32    7.06
  13   1  -1  216.26    7.82
  13   1  -1  228.78    4.36
  13   1  -1  214.23    7.66
  13   1  -1  214.55    7.98
 -13  -1   1  242.76    7.31
 -13  -1   1  210.37    7.83
 -13   1   1  232.48    7.35
 -13   1   1  221.74    8.03
  13  -1   1  203.85    7.97
  13  -1   1  199.63    5.88
  13  -1   1  203.89    7.99
  13   1   1  202.45    7.80
  13   1   1  202.10    6.06
  13   1   1  210.26    8.08
 -13  -3  -1   31.03    2.42
 -13  -3  -1   36.13    4.03
 -13   3  -1   37.81    3.61
 -13   3  -1   38.45    4.17
  13  -3  -1   34.59    3.34
  13  -3  -1   35.99    1.47
  13  -3  -1   44.26    4.04
  13  -3  -1   33.98    3.82
  13   3  -1   43.21    3.11
  13   3  -1   45.25    3.95
  13   3  -1   44.48    2.39
  13   3  -1   36.40    3.75
  13   3  -1   40.26    4.03
 -13  -3   1   48.13    3.64
 -13  -3   1   34.87    2.09
 -13  -3   1   36.54    3.83
 -13   3   1   42.80    3.83
 -13   3   1   37.62    3.93
  13  -3   1   37.01    4.07
  13  -3   1   32.27    2.69
  13  -3   1   31.71    3.88
  13   3   1   35.39    3.68
  13   3   1   37.83    2.97
  13   3   1   37.80    3.75
 -13  -5  -1   22.00    2.15
 -13  -5  -1   22.92    3.56
 -13   5  -1   26.86    3.26
 -13   5  -1   27.82    3.91
  13  -5  -1   25.80    2.91
  13  -5  -1   23.57    1.29
  13  -5  -1   26.05    1.37
  13  -5  -1   25.03    3.57
  13  -5  -1   21.60    3.33
  13   5  -1   25.95    2.42
  13   5  -1   24.93    3.73
  13   5  -1   25.63    2.19
  13   5  -1   25.31    3.52
  13   5  -1   22.02    3.49
 -13  -5   1   18.14    2.47
 -13  -5   1   23.58    2.08
 -13  -5   1   24.18    3.42
 -13   5   1   32.82    3.31
 -13   5   1   22.81    3.46
  13  -5   1   23.69    3.37
  13  -5   1   24.52    3.48
  13   5   1   29.34    3.08
  13   5   1   22.05    3.56
  13   5   1   26.30    2.88
  13   5   1   22.08    3.54
 -13  -7  -1  120.09    4.50
 -13  -7  -1  130.40    5.39
 -13  -7  -1  132.42    6.78
 -13   7  -1  165.05    7.24
 -13   7  -1  124.77    4.92
 -13   7  -1  149.47    7.19
  13  -7  -1  144.20    6.16
  13  -7  -1  157.46    3.36
  13  -7  -1  157.15    7.23
  13  -7  -1  135.81    6.73
  13   7  -1  167.75    5.32
  13   7  -1  140.28    6.95
  13   7  -1  155.93    5.14
  13   7  -1  146.96    7.00
 -13  -7   1  118.95    5.56
 -13  -7   1  142.59    4.81
 -13  -7   1  130.91    6.56
 -13   7   1  164.76    6.99
 -13   7   1  140.55    6.79
  13  -7   1  136.91    6.52
  13  -7   1  127.98    2.36
  13  -7   1  139.59    6.93
  13   7   1  169.21    6.32
  13   7   1  134.32    6.66
  13   7   1  147.03    5.83
  13   7   1  135.24    6.90
 -13  -9  -1   45.95    3.17
 -13  -9  -1   54.49    4.32
 -13  -9  -1   54.65    4.56
 -13   9  -1   63.88    4.85
 -13   9  -1   51.38    3.70
 -13   9  -1   59.15    4.74
  13  -9  -1   58.44    4.14
  13  -9  -1   61.56    2.52
  13  -9  -1   52.51    2.13
  13  -9  -1   50.19    4.60
  13   9  -1   68.84    3.40
  13   9  -1   54.50    4.85
  13   9  -1   65.44    3.87
  13   9  -1   54.39    4.79
 -13  -9   1   48.57    3.90
 -13  -9   1   64.01    3.67
 -13  -9   1   49.91    4.23
 -13   9   1   72.11    5.20
 -13   9   1   48.36    3.71
 -13   9   1   57.68    4.83
  13  -9   1   51.59    4.41
  13  -9   1   49.20    4.35
  13   9   1   65.88    4.13
  13   9   1   55.87    4.58
  13   9   1   57.97    4.12
  13   9   1   53.86    4.91
 -13 -11  -1   46.99    3.43
 -13 -11  -1   48.45    4.74
 -13  11  -1   63.23    4.99
 -13  11  -1   48.20    3.99
 -13  11  -1   60.97    5.28
  13 -11  -1   53.98    3.95
  13 -11  -1   65.40    2.94
  13 -11  -1   50.17    4.41
  13  11  -1   64.91    3.18
  13  11  -1   63.29    4.04
  13  11  -1   58.06    5.04
 -13 -11   1   53.45    4.21
 -13 -11   1   60.88    3.90
 -13 -11   1   54.99    4.82
 -13  11   1   65.26    4.91
 -13  11   1   50.79    3.85
 -13  11   1   63.50    5.16
  13 -11   1   54.94    4.46
  13 -11   1   64.20    5.29
  13  11   1   58.23    5.12
  13  11   1   51.40    3.32
  13  11   1   57.84    4.35
  13  11   1   55.41    5.18
 -13 -13  -1   49.97    3.66
 -13 -13  -1   59.11    5.23
 -13  13  -1   61.54    5.45
 -13  13  -1   58.52    5.41
  13 -13  -1   56.54    3.93
  13 -13  -1   66.26    3.30
  13 -13  -1   53.54    4.98
  13  13  -1   66.84    3.17
  13  13  -1   62.09    4.48
  13  13  -1   59.74    5.24
 -13 -13   1   46.25    4.10
 -13 -13   1   56.71    5.02
 -13  13   1   63.83    5.05
 -13  13   1   48.32    3.54
 -13  13   1   53.10    5.04
  13 -13   1   51.63    4.37
  13 -13   1   56.97    5.24
  13  13   1   62.57    5.33
  13  13   1   48.66    3.45
  13  13   1   64.46    4.80
  13  13   1   62.74    5.47
 -13 -15  -1   34.11    3.73
 -13 -15  -1   41.51    4.37
 -13  15  -1   56.30    5.03
 -13  15  -1   61.21    5.59
  13 -15  -1   46.93    3.77
  13 -15  -1   51.60    3.25
  13 -15  -1   45.77    4.82
  13  15  -1   51.26    2.76
  13  15  -1   51.58    4.36
  13  15  -1   49.57    5.06
 -13 -15   1   41.60    4.12
 -13 -15   1   47.92    4.85
 -13  15   1   52.44    4.83
 -13  15   1   41.80    3.39
 -13  15   1   48.35    4.92
  13 -15   1   50.12    4.28
  13 -15   1   46.94    4.91
  13  15   1   40.42    4.25
  13  15   1   49.81    4.29
  13  15   1   54.13    5.30
 -13 -17  -1   14.31    2.83
 -13 -17  -1   12.29    3.35
 -13  17  -1   22.15    3.91
 -13  17  -1   16.20    3.86
  13 -17  -1   17.69    2.71
  13 -17  -1   19.92    2.70
  13 -17  -1   20.62    4.03
  13  17  -1   17.74    1.91
  13  17  -1   21.78    3.53
  13  17  -1   18.61    3.74
 -13 -17   1   12.51    2.66
 -13 -17   1   18.09    3.66
 -13  17   1   18.55    3.94
 -13  17   1   15.86    2.37
 -13  17   1   19.43    3.93
  13 -17   1   16.43    3.03
  13 -17   1   11.77    3.40
  13  17   1   13.84    3.07
  13  17   1   21.44    3.86
  13  17   1   18.57    3.86
 -13 -19  -1    8.31    2.53
 -13 -19  -1   10.49    2.95
 -13  19  -1   10.60    3.05
 -13  19  -1   10.09    3.54
  13 -19  -1   10.36    2.29
  13 -19  -1   12.79    2.72
  13 -19  -1   11.05    3.46
  13  19  -1   10.01    1.61
  13  19  -1   11.82    3.06
  13  19  -1   10.34    3.36
 -13 -19   1    5.22    2.31
 -13 -19   1   11.65    3.02
 -13  19   1   11.29    3.09
 -13  19   1    7.26    1.81
 -13  19   1   12.06    3.48
  13 -19   1    9.26    2.48
  13 -19   1   10.20    3.41
  13  19   1   10.23    3.19
  13  19   1   12.39    3.04
  13  19   1   14.70    3.71
 -13 -21  -1   11.92    3.18
 -13 -21  -1   16.48    3.73
 -13  21  -1   16.78    4.15
 -13  21  -1   18.52    4.40
  13 -21  -1   19.39    2.82
  13 -21  -1   18.40    3.94
  13  21  -1   18.71    1.84
  13  21  -1   19.25    2.01
  13  21  -1   20.14    3.94
  13  21  -1   16.49    4.13
 -13 -21   1   16.17    3.31
 -13 -21   1   18.37    3.78
 -13  21   1   19.77    3.96
 -13  21   1   13.52    2.25
 -13  21   1   10.52    3.53
  13 -21   1   16.93    3.12
  13 -21   1   16.24    3.80
  13  21   1   18.12    4.05
  13  21   1   18.29    4.25
 -13 -23  -1    9.24    3.42
 -13 -23  -1   16.98    4.15
 -13  23  -1   17.37    4.06
 -13  23  -1   13.45    4.27
  13 -23  -1   14.06    2.55
  13 -23  -1   12.88    3.95
  13  23  -1   15.33    1.75
  13  23  -1   16.66    4.05
  13  23  -1   17.30    4.44
 -13 -23   1   10.70    3.19
 -13 -23   1   11.46    3.64
 -13  23   1   18.32    4.02
 -13  23   1   16.14    4.28
  13 -23   1   13.19    2.99
  13 -23   1   13.13    3.93
  13  23   1   13.84    2.52
  13  23   1   17.67    4.14
  13  23   1   15.64    4.00
 -13 -25  -1    6.58    3.58
 -13 -25  -1    4.40    3.30
 -13  25  -1   10.84    3.55
 -13  25  -1    8.55    4.08
  13 -25  -1    9.56    2.29
  13 -25  -1    7.89    3.67
  13  25  -1   11.62    1.69
  13  25  -1   12.17    3.84
  13  25  -1   10.86    3.66
 -13 -25   1    8.16    3.41
 -13 -25   1    8.02    3.49
 -13  25   1    9.54    3.30
 -13  25   1   11.11    3.71
  13 -25   1    9.92    2.68
  13 -25   1    9.11    3.81
  13  25   1   11.92    2.52
  13  25   1    8.88    3.62
  13  25   1   11.79    4.17
 -13 -27  -1   -2.54    3.25
 -13 -27  -1   -0.40    2.86
 -13  27  -1   -1.23    2.84
 -13  27  -1   -1.00    3.25
  13 -27  -1   -1.04    1.44
  13 -27  -1    6.02    3.45
  13  27  -1    0.88    2.99
  13  27  -1   -1.68    2.94
 -13 -27   1   -1.57    3.00
 -13 -27   1    5.11    2.87
 -13  27   1    0.47    2.24
 -13  27   1   -1.14    2.34
  13 -27   1   -0.31    2.00
  13 -27   1    0.26    3.02
  13  27   1    1.79    1.78
  13  27   1   -0.16    2.30
  13  27   1   -0.85    3.09
 -13 -29  -1   -4.07    3.49
 -13 -29  -1    3.34    3.37
 -13  29  -1    4.73    3.80
 -13  29  -1    3.73    4.01
  13 -29  -1    2.30    3.27
  13  29  -1    4.47    3.56
  13  29  -1    3.20    3.51
 -13 -29   1    2.99    2.90
 -13 -29   1    4.63    3.45
 -13  29   1    2.63    3.45
 -13  29   1    5.59    3.80
  13 -29   1    3.96    2.40
  13 -29   1    1.55    3.33
  13  29   1    5.85    2.20
  13  29   1    2.57    3.58
  13  29   1    4.41    3.80
 -13 -31  -1    1.79    4.22
 -13 -31  -1    3.51    3.35
 -13  31  -1    6.20    4.09
 -13  31  -1    4.03    3.95
  13 -31  -1    3.86    3.43
  13  31  -1   10.76    4.39
  13  31  -1    5.04    3.98
 -13 -31   1    2.51    3.19
 -13 -31   1    1.92    3.21
 -13  31   1    9.07    3.76
 -13  31   1    4.57    4.09
  13 -31   1    2.20    2.18
  13 -31   1    7.19    3.95
  13  31   1    4.67    2.29
  13  31   1    7.27    4.27
  13  31   1    5.57    4.00
 -13 -33  -1   -5.76    4.28
 -13 -33  -1    8.50    4.27
 -13  33  -1    9.13    3.85
 -13  33  -1    3.09    4.13
  13 -33  -1   12.11    4.73
  13  33  -1    6.42    3.47
  13  33  -1    4.58    4.12
 -13 -33   1   -2.13    3.13
 -13 -33   1    8.31    4.31
 -13  33   1    7.98    4.40
 -13  33   1    8.89    4.57
  13 -33   1    3.69    4.06
  13  33   1    8.79    3.81
  13  33   1    9.97    4.59
 -13 -35  -1    0.37    3.82
 -13 -35  -1   10.00    4.65
 -13  35  -1   10.25    4.59
 -13  35  -1   16.22    5.59
  13 -35  -1    7.91    4.44
  13  35  -1   11.80    4.32
  13  35  -1   13.28    5.28
 -13 -35   1    5.74    4.29
 -13 -35   1   12.13    4.86
 -13  35   1   11.66    4.20
 -13  35   1   11.52    5.25
  13 -35   1   14.69    5.00
  13  35   1   11.93    5.10
  13  35   1   14.69    5.26
 -13 -37  -1  -12.81    4.41
 -13 -37  -1    2.29    3.98
 -13  37  -1    0.69    3.93
 -13  37  -1    0.50    4.12
  13 -37  -1    0.29    3.47
  13  37  -1    1.09    3.97
  13  37  -1    0.33    4.09
 -13 -37   1   -5.63    3.68
 -13 -37   1   -1.23    3.33
 -13  37   1    1.56    3.95
 -13  37   1    2.25    4.74
  13 -37   1    1.93    3.85
  13  37   1    2.28    3.43
  13  37   1   -1.36    4.21
 -13 -39  -1   -7.70    3.34
 -13 -39  -1    0.95    3.81
 -13  39  -1   -1.13    2.88
 -13  39  -1    5.31    5.25
  13 -39  -1    0.68    3.52
  13  39  -1    0.83    4.22
  13  39  -1    4.76    4.90
 -13 -39   1  -13.56    5.29
 -13 -39   1    1.50    4.03
 -13  39   1   -3.91    3.36
 -13  39   1   -2.82    4.13
  13 -39   1   -5.20    3.36
  13  39   1    3.85    4.75
  13  39   1    0.94    4.55
 -13 -41  -1  -10.89    5.09
 -13 -41  -1    5.22    4.60
 -13  41  -1   -1.00    4.26
 -13  41  -1    5.35    5.46
  13 -41  -1    0.61    4.43
  13  41  -1    0.43    4.56
  13  41  -1    2.44    4.81
 -13 -41   1  -14.97    5.84
 -13  41   1   -2.46    2.56
 -13  41   1    1.53    5.05
  13 -41   1    4.00    4.88
  13  41   1    1.87    3.68
  13  41   1   -4.27    4.14
 -15  -1  -1  171.31    7.82
 -15   1  -1  179.12    8.17
  15  -1  -1  173.43    7.73
  15  -1  -1  177.92    3.68
  15  -1  -1  178.22    8.00
  15   1  -1  171.48    7.79
  15   1  -1  187.98    4.29
  15   1  -1  165.75    7.74
 -15  -1   1  201.24    7.32
 -15  -1   1  180.99    7.98
 -15   1   1  203.13    7.63
 -15   1   1  167.78    7.52
  15  -1   1  163.56    7.86
  15  -1   1  163.33    5.67
  15  -1   1  168.38    7.77
  15   1   1  180.11    8.23
  15   1   1  170.06    5.91
  15   1   1  176.25    8.14
 -15  -3  -1   25.86    2.47
 -15  -3  -1   28.44    1.77
 -15  -3  -1   24.18    3.98
 -15   3  -1   30.83    3.62
 -15   3  -1   29.76    4.30
  15  -3  -1   32.83    3.94
  15  -3  -1   29.36    1.50
  15  -3  -1   30.84    3.71
  15   3  -1   35.11    3.15
  15   3  -1   36.96    3.95
  15   3  -1   35.94    2.36
  15   3  -1   31.92    4.26
 -15  -3   1   35.17    3.46
 -15  -3   1   25.07    3.02
 -15  -3   1   30.83    4.14
 -15   3   1   38.76    4.02
 -15   3   1   29.80    4.18
  15  -3   1   31.52    4.23
  15  -3   1   27.59    2.71
  15  -3   1   35.05    4.65
  15   3   1   39.64    4.63
  15   3   1   30.56    3.07
  15   3   1   30.24    4.29
 -15  -5  -1    9.18    1.62
 -15  -5  -1    6.55    2.66
 -15   5  -1   15.16    3.34
 -15   5  -1    8.55    3.02
  15  -5  -1   12.31    2.77
  15  -5  -1   11.38    1.08
  15  -5  -1   11.12    2.96
  15   5  -1   14.05    2.43
  15   5  -1    9.47    2.61
  15   5  -1   10.67    1.74
  15   5  -1    7.79    2.74
 -15  -5   1    8.14    1.94
 -15  -5   1   10.28    1.62
 -15  -5   1    9.98    2.83
 -15   5   1    9.43    2.76
 -15   5   1    6.24    2.64
  15  -5   1   12.85    3.09
  15  -5   1   11.86    3.06
  15   5   1   11.61    2.92
  15   5   1    9.98    2.12
  15   5   1   10.76    3.13
 -15  -7  -1   87.75    4.19
 -15  -7  -1   87.77    4.68
 -15  -7  -1   99.41    6.46
 -15   7  -1  108.55    6.38
 -15   7  -1   88.16    4.45
 -15   7  -1  103.24    6.58
  15  -7  -1  106.02    5.92
  15  -7  -1   93.40    2.67
  15  -7  -1  113.48    2.91
  15  -7  -1   96.43    6.03
  15   7  -1  121.33    5.06
  15   7  -1   93.97    6.07
  15   7  -1  104.86    4.47
  15   7  -1  105.01    6.55
 -15  -7   1   83.10    5.04
 -15  -7   1  102.95    4.29
 -15  -7   1   92.38    6.11
 -15   7   1  111.25    6.50
 -15   7   1  110.72    6.61
  15  -7   1   95.56    6.15
  15  -7   1   98.18    6.49
  15   7   1   99.38    6.59
  15   7   1  102.60    5.20
  15   7   1  108.68    6.75
 -15  -9  -1    0.45    0.99
 -15  -9  -1   -0.79    1.79
 -15   9  -1    2.06    1.87
 -15   9  -1    1.80    1.42
 -15   9  -1   -0.26    2.10
  15  -9  -1   -0.51    1.50
  15  -9  -1    0.44    0.70
  15  -9  -1    0.18    2.01
  15   9  -1    0.65    1.13
  15   9  -1    1.01    1.65
  15   9  -1   -0.33    1.18
  15   9  -1   -1.57    1.36
 -15  -9   1   -1.16    1.11
 -15  -9   1    1.33    1.20
 -15  -9   1   -0.09    1.89
 -15   9   1    1.74    1.60
 -15   9   1    0.13    2.05
  15  -9   1    1.02    2.03
  15  -9   1   -0.01    0.36
  15  -9   1    0.07    2.08
  15   9   1   -1.01    2.09
  15   9   1    0.38    1.58
  15   9   1    1.51    1.95
 -15 -11  -1    5.68    1.63
 -15 -11  -1    6.54    2.80
 -15  11  -1    8.18    2.71
 -15  11  -1    8.88    3.17
  15 -11  -1    8.95    2.39
  15 -11  -1    9.30    1.48
  15 -11  -1    6.41    1.03
  15 -11  -1    5.82    2.66
  15  11  -1   11.84    2.03
  15  11  -1    7.84    2.05
  15  11  -1    8.51    2.76
 -15 -11   1    5.14    1.79
 -15 -11   1    9.20    2.17
 -15 -11   1    7.32    2.83
 -15  11   1   10.55    3.18
 -15  11   1    7.47    2.75
  15 -11   1    9.19    2.82
  15 -11   1    9.80    3.13
  15  11   1   11.19    2.97
  15  11   1    8.12    2.32
  15  11   1    5.91    2.88
 -15 -13  -1    2.61    1.46
 -15 -13  -1    1.72    2.19
 -15  13  -1    4.04    2.74
 -15  13  -1    6.54    2.90
  15 -13  -1    2.48    1.74
  15 -13  -1    2.71    1.20
  15 -13  -1    2.08    2.39
  15  13  -1    2.54    1.30
  15  13  -1    1.70    1.64
  15  13  -1    0.32    2.21
 -15 -13   1    1.60    1.59
 -15 -13   1    1.69    2.19
 -15  13   1    2.11    2.37
 -15  13   1    1.68    2.17
  15 -13   1    5.58    2.53
  15 -13   1    1.89    2.45
  15  13   1    3.37    2.60
  15  13   1    5.73    2.31
  15  13   1    1.18    2.35
 -15 -15  -1   18.13    2.80
 -15 -15  -1   25.81    4.35
 -15  15  -1   22.49    4.06
 -15  15  -1   23.89    4.49
  15 -15  -1   22.93    3.29
  15 -15  -1   23.44    2.54
  15 -15  -1   23.79    4.30
  15  15  -1   28.97    2.42
  15  15  -1   26.29    3.71
  15  15  -1   24.19    4.35
 -15 -15   1   16.00    2.90
 -15 -15   1   20.45    3.79
 -15  15   1   29.54    4.69
 -15  15   1   26.53    4.49
  15 -15   1   21.64    3.63
  15 -15   1   21.10    4.14
  15  15   1   23.72    4.06
  15  15   1   28.40    4.06
  15  15   1   28.58    4.70
 -15 -17  -1   37.08    4.35
 -15 -17  -1   38.47    5.33
 -15  17  -1   52.42    5.40
 -15  17  -1   49.37    5.76
  15 -17  -1   52.38    4.15
  15 -17  -1   48.85    3.57
  15 -17  -1   45.75    5.46
  15  17  -1   49.16    2.97
  15  17  -1   54.55    4.90
  15  17  -1   50.09    5.67
 -15 -17   1   42.74    4.55
 -15 -17   1   47.87    5.38
 -15  17   1   52.54    5.33
 -15  17   1   55.22    5.72
  15 -17   1   40.99    4.42
  15 -17   1   51.17    5.30
  15  17   1   49.07    5.58
  15  17   1   48.65    5.07
  15  17   1   50.61    5.85
 -15 -19  -1    5.95    2.67
 -15 -19  -1    7.91    3.35
 -15  19  -1   13.37    4.02
 -15  19  -1   13.36    3.96
  15 -19  -1   10.65    2.61
  15 -19  -1   12.23    2.45
  15 -19  -1    8.56    3.38
  15  19  -1   12.00    1.87
  15  19  -1   12.84    3.40
  15  19  -1   15.14    3.81
 -15 -19   1    5.78    2.46
 -15 -19   1    7.93    3.31
 -15  19   1   11.97    3.78
 -15  19   1   12.94    3.76
  15 -19   1   10.54    2.89
  15 -19   1   10.19    3.39
  15  19   1    9.27    2.99
  15  19   1    9.68    3.28
  15  19   1   10.73    3.81
 -15 -21  -1   -2.60    2.12
 -15 -21  -1    0.23    2.50
 -15  21  -1    0.22    2.94
 -15  21  -1    0.48    2.77
  15 -21  -1    0.43    1.74
  15 -21  -1    1.02    2.96
  15  21  -1    1.26    1.05
  15  21  -1   -0.33    2.23
  15  21  -1    2.30    2.41
 -15 -21   1    1.48    2.19
 -15 -21   1   -0.85    2.52
 -15  21   1    0.70    2.12
 -15  21   1    2.83    2.91
  15 -21   1    0.71    1.98
  15 -21   1    0.58    2.71
  15  21   1    0.78    2.73
  15  21   1    0.69    2.85
 -15 -23  -1   52.03    5.99
 -15 -23  -1   42.58    6.25
 -15  23  -1   66.03    6.47
 -15  23  -1   60.99    7.08
  15 -23  -1   50.13    4.17
  15 -23  -1   48.97    5.73
  15  23  -1   62.00    3.07
  15  23  -1   67.65    6.39
  15  23  -1   66.07    7.08
 -15 -23   1   47.77    5.79
 -15 -23   1   43.20    6.08
 -15  23   1   60.16    6.21
 -15  23   1   67.58    7.18
  15 -23   1   54.94    5.22
  15 -23   1   51.41    6.97
  15  23   1   64.26    6.59
  15  23   1   59.42    7.01
 -15 -25  -1    3.68    3.67
 -15 -25  -1    6.12    3.61
 -15  25  -1   10.76    3.57
 -15  25  -1    3.66    3.79
  15 -25  -1    6.76    2.25
  15 -25  -1    4.62    3.44
  15  25  -1    8.84    3.69
  15  25  -1    7.68    3.97
 -15 -25   1    6.09    2.70
 -15 -25   1    7.69    3.26
 -15  25   1    9.24    3.53
 -15  25   1    2.77    3.61
  15 -25   1    6.97    2.67
  15 -25   1    8.47    3.98
  15  25   1    8.59    2.34
  15  25   1    6.70    3.62
  15  25   1   12.53    4.54
 -15 -27  -1   31.08    5.37
 -15 -27  -1   47.00    6.76
 -15  27  -1   66.84    7.63
 -15  27  -1   51.93    7.47
  15 -27  -1   48.81    4.07
  15 -27  -1   55.52    7.39
  15  27  -1   55.06    6.65
  15  27  -1   62.45    7.36
 -15 -27   1   41.04    5.84
 -15 -27   1   41.43    6.41
 -15  27   1   59.91    6.57
 -15  27   1   52.39    7.18
  15 -27   1   45.40    4.66
  15 -27   1   48.70    7.13
  15  27   1   54.02    6.14
  15  27   1   48.71    6.81
 -15 -29  -1    8.88    4.40
 -15 -29  -1   14.02    4.65
 -15  29  -1   19.02    5.48
 -15  29  -1   21.39    5.66
  15 -29  -1   16.49    5.07
  15  29  -1   24.47    5.32
  15  29  -1   27.09    6.08
 -15 -29   1    9.52    4.28
 -15 -29   1   17.53    4.83
 -15  29   1   18.07    4.70
 -15  29   1   20.71    5.36
  15 -29   1   13.34    3.26
  15 -29   1   19.20    5.24
  15  29   1   18.61    3.19
  15  29   1   18.45    5.08
  15  29   1   14.91    5.10
 -15 -31  -1   -3.90    4.02
 -15 -31  -1   -0.62    3.23
 -15  31  -1    3.44    4.02
 -15  31  -1   -4.45    3.21
  15 -31  -1    2.38    3.68
  15  31  -1    0.79    3.40
  15  31  -1    0.44    3.62
 -15 -31   1   -5.24    2.26
 -15 -31   1    0.65    3.24
 -15  31   1    1.22    3.51
 -15  31   1   -1.55    3.54
  15 -31   1   -2.12    2.05
  15 -31   1    4.61    4.01
  15  31   1    0.97    3.40
  15  31   1   -0.34    3.58
 -15 -33  -1    1.51    3.46
 -15  33  -1   -3.80    3.23
 -15  33  -1    2.41    4.29
  15 -33  -1    0.79    3.81
  15  33  -1    2.30    3.76
  15  33  -1    3.42    3.47
 -15 -33   1   -1.62    3.29
 -15 -33   1    0.15    3.38
 -15  33   1    1.45    3.73
 -15  33   1    0.33    3.52
  15 -33   1   -0.05    3.48
  15  33   1    3.84    3.35
  15  33   1    3.38    3.42
 -15 -35  -1   -7.44    3.11
 -15 -35  -1    1.00    3.58
 -15  35  -1   -3.73    2.36
 -15  35  -1   -4.28    3.79
  15 -35  -1    2.06    3.77
  15  35  -1    0.20    3.67
  15  35  -1    1.19    3.98
 -15 -35   1   -4.32    3.37
 -15 -35   1    2.42    4.18
 -15  35   1   -3.83    2.13
 -15  35   1   -1.07    4.10
  15 -35   1   -3.16    3.39
  15  35   1    2.26    4.37
  15  35   1    0.94    4.05
 -15 -37  -1  -13.66    4.68
 -15 -37  -1    3.47    4.05
 -15  37  -1   -2.33    4.12
 -15  37  -1    0.16    4.46
  15 -37  -1   -0.33    3.86
  15  37  -1    1.17    3.24
  15  37  -1    3.05    4.63
 -15 -37   1   -7.14    3.48
 -15 -37   1    2.99    4.36
 -15  37   1    1.22    3.99
 -15  37   1   -0.54    4.40
  15 -37   1   -1.67    3.74
  15  37   1   -0.97    2.92
  15  37   1   -2.03    4.12
 -15 -39  -1   -2.50    3.55
 -15  39  -1   -3.11    4.05
 -15  39  -1   -3.50    4.45
  15 -39  -1    5.36    4.76
  15  39  -1   -2.23    2.72
  15  39  -1   -1.24    4.39
 -15 -39   1   -0.49    3.94
 -15  39   1    0.31    4.16
 -15  39   1   -3.43    4.03
  15 -39   1   -0.28    4.08
  15  39   1   -3.60    4.34
  15  39   1    4.23    5.13
 -17  -1  -1   22.26    2.49
 -17  -1  -1   19.26    3.81
 -17   1  -1   22.98    4.10
  17  -1  -1   22.26    3.96
  17  -1  -1   24.97    1.70
  17  -1  -1   23.59    4.12
  17   1  -1   23.48    3.86
  17   1  -1   24.92    1.93
  17   1  -1   26.80    4.29
 -17  -1   1   30.98    3.82
 -17  -1   1   22.67    4.00
 -17   1   1   24.69    3.81
 -17   1   1   25.62    4.16
  17  -1   1   22.60    4.16
  17  -1   1   19.49    2.63
  17  -1   1   26.10    4.34
  17   1   1   21.21    4.08
  17   1   1   23.15    2.75
  17   1   1   21.86    4.08
 -17  -3  -1    2.58    1.16
 -17  -3  -1    4.03    0.85
 -17  -3  -1    4.73    2.30
 -17   3  -1    4.64    2.56
  17  -3  -1    6.17    2.64
  17  -3  -1    4.26    0.86
  17  -3  -1    5.52    2.74
  17   3  -1    2.88    2.43
  17   3  -1    5.38    1.36
  17   3  -1    6.66    2.88
 -17  -3   1    6.13    2.25
 -17  -3   1    3.35    1.52
 -17  -3   1    5.33    2.49
 -17   3   1    3.54    2.29
 -17   3   1    4.38    2.47
  17  -3   1    2.19    1.93
  17  -3   1    4.38    1.58
  17  -3   1    2.21    2.01
  17   3   1    4.45    2.76
  17   3   1    3.93    1.62
  17   3   1    1.93    2.35
 -17  -5  -1   13.41    2.01
 -17  -5  -1   22.23    4.05
 -17   5  -1   21.84    3.83
 -17   5  -1   25.09    4.35
  17  -5  -1   24.15    4.03
  17  -5  -1   21.40    1.38
  17  -5  -1   18.76    3.85
  17   5  -1   26.59    4.22
  17   5  -1   24.21    2.45
  17   5  -1   20.45    3.97
 -17  -5   1   16.82    2.68
 -17  -5   1   26.37    4.22
 -17   5   1   29.50    4.37
 -17   5   1   18.21    3.78
  17  -5   1   19.99    3.69
  17  -5   1   20.44    2.52
  17  -5   1   19.18    3.96
  17   5   1   19.52    4.03
  17   5   1   17.77    2.79
  17   5   1   21.56    4.14
 -17  -7  -1   41.73    3.30
 -17  -7  -1   50.59    5.35
 -17   7  -1   61.77    5.33
 -17   7  -1   50.49    3.84
 -17   7  -1   54.30    5.18
  17  -7  -1   51.39    4.53
  17  -7  -1   51.43    2.04
  17  -7  -1   56.22    2.11
  17  -7  -1   51.06    5.25
  17   7  -1   50.97    4.97
  17   7  -1   59.49    3.72
  17   7  -1   52.02    5.48
 -17  -7   1   46.02    4.14
 -17  -7   1   48.15    3.19
 -17  -7   1   55.12    5.39
 -17   7   1   59.28    5.44
 -17   7   1   47.98    5.15
  17  -7   1   48.14    5.20
  17  -7   1   59.95    5.73
  17   7   1   46.45    5.43
  17   7   1   57.90    4.41
  17   7   1   49.90    5.48
 -17  -9  -1   57.39    3.89
 -17  -9  -1   60.09    5.87
 -17   9  -1   75.02    5.94
 -17   9  -1   65.75    5.71
  17  -9  -1   65.70    5.27
  17  -9  -1   58.15    2.42
  17  -9  -1   68.46    2.58
  17  -9  -1   63.01    5.80
  17   9  -1   79.31    4.47
  17   9  -1   65.15    6.06
  17   9  -1   74.27    4.33
  17   9  -1   66.48    6.10
 -17  -9   1   60.11    4.74
 -17  -9   1   62.21    3.87
 -17  -9   1   70.83    5.98
 -17   9   1   72.95    5.72
 -17   9   1   73.69    6.13
  17  -9   1   63.11    5.23
  17  -9   1   71.71    5.89
  17   9   1   74.19    6.47
  17   9   1   67.67    4.76
  17   9   1   64.00    6.13
 -17 -11  -1   29.70    3.06
 -17 -11  -1   44.03    5.30
 -17  11  -1   41.41    4.88
 -17  11  -1   40.16    5.56
  17 -11  -1   40.12    4.37
  17 -11  -1   40.88    2.40
  17 -11  -1   36.76    5.17
  17  11  -1   40.20    3.28
  17  11  -1   40.75    3.79
  17  11  -1   30.41    4.80
 -17 -11   1   24.15    3.34
 -17 -11   1   35.12    4.99
 -17  11   1   39.50    5.31
 -17  11   1   42.55    5.24
  17 -11   1   33.99    4.82
  17 -11   1   39.81    5.41
  17  11   1   38.35    4.72
  17  11   1   45.76    4.35
  17  11   1   43.12    5.00
 -17 -13  -1   36.50    3.71
 -17 -13  -1   37.86    5.42
 -17  13  -1   40.09    5.77
 -17  13  -1   39.40    5.60
  17 -13  -1   40.55    4.31
  17 -13  -1   41.51    2.71
  17 -13  -1   39.18    5.45
  17  13  -1   43.58    3.30
  17  13  -1   47.49    4.34
  17  13  -1   39.44    5.47
 -17 -13   1   38.00    4.18
 -17 -13   1   35.83    5.09
 -17  13   1   50.70    5.79
 -17  13   1   43.74    5.43
  17 -13   1   39.62    4.93
  17 -13   1   40.48    5.62
  17  13   1   42.19    5.00
  17  13   1   43.36    4.49
  17  13   1   37.49    5.44
 -17 -15  -1   48.16    4.23
 -17 -15  -1   60.15    6.25
 -17  15  -1   77.12    7.07
 -17  15  -1   72.42    6.38
  17 -15  -1   68.27    5.40
  17 -15  -1   69.38    3.65
  17 -15  -1   57.27    2.81
  17 -15  -1   62.62    6.34
  17  15  -1   70.54    3.91
  17  15  -1   67.88    5.10
  17  15  -1   70.43    6.65
 -17 -15   1   59.55    5.19
 -17 -15   1   62.86    6.26
 -17  15   1   79.64    7.06
 -17  15   1   74.70    6.70
  17 -15   1   63.11    5.66
  17 -15   1   62.97    6.42
  17  15   1   70.08    6.65
  17  15   1   67.82    5.55
  17  15   1   70.24    6.75
 -17 -17  -1   44.78    4.45
 -17 -17  -1   53.31    6.11
 -17  17  -1   58.19    6.56
 -17  17  -1   63.33    6.65
  17 -17  -1   55.91    4.92
  17 -17  -1   58.16    3.77
  17 -17  -1   57.02    6.35
  17  17  -1   60.12    3.59
  17  17  -1   61.42    5.29
  17  17  -1   56.49    6.29
 -17 -17   1   43.69    4.88
 -17 -17   1   52.42    6.02
 -17  17   1   64.42    6.19
 -17  17   1   73.49    6.77
  17 -17   1   52.02    5.28
  17 -17   1   51.33    6.12
  17  17   1   56.48    6.35
  17  17   1   59.12    5.63
  17  17   1   58.80    6.04
 -17 -19  -1    3.29    2.21
 -17 -19  -1    3.46    2.76
 -17  19  -1    7.31    3.80
 -17  19  -1    7.93    3.36
  17 -19  -1    6.64    2.44
  17 -19  -1    6.84    3.57
  17  19  -1    5.85    2.79
  17  19  -1    5.23    3.49
 -17 -19   1    6.10    2.58
 -17 -19   1    3.63    3.11
 -17  19   1    6.13    3.64
 -17  19   1   11.29    3.88
  17 -19   1    4.41    2.69
  17 -19   1    4.02    2.99
  17  19   1    5.36    3.43
  17  19   1    6.68    3.18
  17  19   1    7.09    3.69
 -17 -21  -1    2.53    2.51
 -17 -21  -1    5.80    3.39
 -17  21  -1    9.44    3.55
 -17  21  -1    4.88    3.84
  17 -21  -1    5.17    2.45
  17 -21  -1   12.47    4.27
  17  21  -1    7.87    3.42
  17  21  -1    5.47    3.52
 -17 -21   1    4.99    2.57
 -17 -21   1    2.85    3.05
 -17  21   1    9.57    3.54
 -17  21   1    7.75    4.03
  17 -21   1    6.98    2.92
  17 -21   1    5.87    3.57
  17  21   1    4.60    3.24
  17  21   1   10.83    3.72
 -17 -23  -1   14.71    3.76
 -17 -23  -1   22.24    5.06
 -17  23  -1   28.96    5.86
 -17  23  -1   28.91    5.79
  17 -23  -1   29.88    4.00
  17 -23  -1   28.64    5.55
  17  23  -1   27.12    4.82
  17  23  -1   34.43    6.04
 -17 -23   1   17.86    3.87
 -17 -23   1   21.01    4.96
 -17  23   1   29.50    5.84
 -17  23   1   26.97    5.57
  17 -23   1   26.02    4.26
  17 -23   1   25.90    5.48
  17  23   1   29.31    5.38
  17  23   1   35.13    6.37
 -17 -25  -1    4.63    3.86
 -17 -25  -1   13.77    4.46
 -17  25  -1   18.37    4.69
 -17  25  -1   20.72    5.42
  17 -25  -1   12.39    2.90
  17 -25  -1   12.49    4.41
  17  25  -1   14.71    4.31
  17  25  -1   21.09    5.27
 -17 -25   1   13.90    3.50
 -17 -25   1   13.54    4.05
 -17  25   1   16.47    5.00
 -17  25   1   16.02    4.94
  17 -25   1   12.07    3.40
  17 -25   1   11.61    4.50
  17  25   1   18.15    4.80
  17  25   1   16.60    4.98
 -17 -27  -1   -3.13    3.75
 -17 -27  -1    2.63    2.79
 -17  27  -1    2.84    3.89
 -17  27  -1    7.37    4.36
  17 -27  -1    3.62    3.65
  17  27  -1   -0.22    3.10
  17  27  -1    6.82    3.96
 -17 -27   1    1.32    3.24
 -17 -27   1    3.10    3.34
 -17  27   1    1.55    3.67
 -17  27   1    6.88    3.96
  17 -27   1    1.14    2.69
  17 -27   1   -0.67    3.07
  17  27   1    4.34    3.58
  17  27   1    1.27    3.03
 -17 -29  -1   -7.48    4.11
 -17 -29  -1    6.70    4.22
 -17  29  -1   11.74    4.89
 -17  29  -1    8.07    4.77
  17 -29  -1    5.86    4.21
  17  29  -1   10.27    4.20
  17  29  -1    8.79    4.67
 -17 -29   1    4.94    3.84
 -17 -29   1    6.55    3.83
 -17  29   1   18.10    5.32
 -17  29   1    8.51    4.49
  17 -29   1   11.75    3.55
  17 -29   1    6.43    4.18
  17  29   1   12.74    4.77
  17  29   1    8.02    4.57
 -17 -31  -1   -7.10    3.89
 -17 -31  -1    0.73    3.66
 -17  31  -1    0.67    4.01
 -17  31  -1    0.53    4.35
  17 -31  -1   -0.36    3.27
  17  31  -1    1.17    3.52
  17  31  -1    3.63    4.11
 -17 -31   1   -4.89    3.63
 -17 -31   1    1.56    3.64
 -17  31   1   -2.39    2.19
 -17  31   1   -0.35    3.79
  17 -31   1    4.49    4.22
  17  31   1    3.89    4.01
  17  31   1    2.38    4.01
 -17 -33  -1   -1.83    4.80
 -17 -33  -1    5.47    4.19
 -17  33  -1   12.67    5.29
 -17  33  -1   10.31    5.25
  17 -33  -1    8.50    4.65
  17  33  -1   11.54    4.78
  17  33  -1    7.20    4.61
 -17 -33   1   -4.39    4.48
 -17 -33   1   10.60    5.02
 -17  33   1   12.48    4.74
 -17  33   1   13.10    5.51
  17 -33   1    7.86    4.72
  17  33   1   10.10    4.26
  17  33   1   16.19    5.63
 -17 -35  -1  -10.16    4.77
 -17 -35  -1    5.61    4.54
 -17  35  -1    2.77    3.64
 -17  35  -1    8.08    5.35
  17 -35  -1    4.68    4.58
  17  35  -1    6.73    4.65
  17  35  -1    0.99    4.52
 -17 -35   1   -7.89    4.79
 -17 -35   1    5.40    4.65
 -17  35   1    5.10    4.74
 -17  35   1    5.31    5.16
  17 -35   1    5.68    4.60
  17  35   1    4.04    4.57
  17  35   1    5.47    4.93
 -17 -37  -1    2.83    4.46
 -17  37  -1    1.06    3.52
 -17  37  -1    2.51    4.75
  17 -37  -1   -2.52    3.67
  17  37  -1   -2.88    2.77
  17  37  -1   -0.35    4.54
 -17 -37   1    1.76    4.22
 -17  37   1   -0.21    3.14
 -17  37   1   -1.12    4.56
  17 -37   1    1.83    3.67
  17  37   1   -0.70    3.10
  17  37   1   -1.55    4.34
 -19  -1  -1    3.25    1.39
 -19  -1  -1    6.40    3.20
 -19   1  -1    7.13    3.26
  19  -1  -1    2.69    2.55
  19  -1  -1    7.15    1.21
  19  -1  -1    7.96    3.36
  19   1  -1    6.98    3.03
  19   1  -1    6.27    1.37
  19   1  -1    6.61    3.09
 -19  -1   1    7.65    2.75
 -19  -1   1    7.00    3.12
 -19   1   1    5.51    2.64
 -19   1   1    6.01    3.04
  19  -1   1    5.29    2.56
  19  -1   1    7.83    2.05
  19  -1   1    5.96    3.17
  19   1   1    6.47    3.29
  19   1   1    5.08    1.88
  19   1   1    5.37    3.09
 -19  -3  -1   38.62    3.33
 -19  -3  -1   44.46    5.08
 -19   3  -1   45.37    5.96
  19  -3  -1   41.70    4.63
  19  -3  -1   44.20    1.93
  19  -3  -1   42.92    5.76
  19   3  -1   49.00    5.12
  19   3  -1   45.79    2.88
  19   3  -1   37.50    5.46
 -19  -3   1   34.57    3.92
 -19  -3   1   50.35    5.60
 -19   3   1   49.11    4.75
 -19   3   1   41.85    5.56
  19  -3   1   45.47    5.54
  19  -3   1   44.86    3.50
  19  -3   1   42.28    5.06
  19   3   1   39.93    4.92
  19   3   1   48.19    3.91
  19   3   1   47.52    5.26
 -19  -5  -1    6.81    1.78
 -19  -5  -1    6.98    1.20
 -19  -5  -1    8.06    3.28
 -19   5  -1    7.41    3.39
 -19   5  -1    6.76    3.27
  19  -5  -1    8.50    3.06
  19  -5  -1    8.80    1.01
  19  -5  -1    9.99    1.07
  19  -5  -1    9.15    3.26
  19   5  -1    7.06    3.11
  19   5  -1    9.19    1.85
  19   5  -1    9.60    3.48
 -19  -5   1    5.52    2.23
 -19  -5   1   11.94    3.50
 -19   5   1    8.61    3.18
 -19   5   1    3.45    2.92
  19  -5   1    5.77    2.54
  19  -5   1    7.42    1.89
  19  -5   1    9.03    3.46
  19   5   1    8.54    3.03
  19   5   1   11.89    2.58
  19   5   1    7.85    3.51
 -19  -7  -1   15.56    2.37
 -19  -7  -1   22.71    4.52
 -19   7  -1   29.03    5.10
 -19   7  -1   21.08    4.56
  19  -7  -1   23.78    4.31
  19  -7  -1   21.50    1.37
  19  -7  -1   22.77    1.43
  19  -7  -1   23.64    4.62
  19   7  -1   18.62    4.05
  19   7  -1   24.58    2.74
  19   7  -1   18.16    4.31
 -19  -7   1   14.35    2.83
 -19  -7   1   23.77    4.53
 -19   7   1   22.92    4.45
 -19   7   1   21.54    4.50
  19  -7   1   23.11    4.61
  19  -7   1   20.54    2.76
  19  -7   1   31.22    5.31
  19   7   1   20.31    4.20
  19   7   1   23.30    3.42
  19   7   1   25.90    4.90
 -19  -9  -1    7.69    1.89
 -19  -9  -1    9.29    3.49
 -19   9  -1   14.87    4.22
 -19   9  -1   13.39    4.02
  19  -9  -1    9.46    3.24
  19  -9  -1   11.53    1.29
  19  -9  -1   11.53    1.34
  19  -9  -1   13.79    3.92
  19   9  -1    9.98    3.66
  19   9  -1   15.95    2.60
  19   9  -1   11.18    3.50
 -19  -9   1    5.35    2.09
 -19  -9   1   11.78    2.35
 -19  -9   1    9.05    3.47
 -19   9   1   16.01    3.59
 -19   9   1   10.10    3.62
  19  -9   1   12.48    3.75
  19  -9   1    8.77    3.20
  19   9   1   12.08    3.98
  19   9   1   12.30    3.00
  19   9   1    9.71    3.75
 -19 -11  -1   38.19    3.73
 -19 -11  -1   41.08    5.96
 -19  11  -1   54.53    5.74
 -19  11  -1   49.42    6.14
  19 -11  -1   44.05    4.97
  19 -11  -1   40.53    2.26
  19 -11  -1   47.73    2.45
  19 -11  -1   45.62    6.10
  19  11  -1   46.46    4.11
  19  11  -1   42.51    5.93
 -19 -11   1   39.63    4.33
 -19 -11   1   47.63    5.37
 -19  11   1   59.76    6.37
 -19  11   1   50.56    6.00
  19 -11   1   42.98    4.90
  19 -11   1   51.47    6.23
  19  11   1   40.28    6.04
  19  11   1   51.39    4.99
  19  11   1   43.41    6.21
 -19 -13  -1   32.93    3.80
 -19 -13  -1   34.70    5.63
 -19  13  -1   37.34    5.83
 -19  13  -1   42.29    6.28
  19 -13  -1   44.77    4.93
  19 -13  -1   31.71    5.53
  19  13  -1   43.86    4.39
  19  13  -1   39.89    5.95
 -19 -13   1   35.59    4.37
 -19 -13   1   35.09    5.44
 -19  13   1   41.54    6.13
 -19  13   1   34.45    5.50
  19 -13   1   36.51    5.03
  19 -13   1   36.18    5.75
  19  13   1   35.88    5.83
  19  13   1   44.28    4.75
  19  13   1   37.76    6.00
 -19 -15  -1   33.77    3.86
 -19 -15  -1   34.26    5.61
 -19  15  -1   41.80    6.42
 -19  15  -1   42.14    6.27
  19 -15  -1   40.07    5.16
  19 -15  -1   35.07    5.65
  19  15  -1   49.80    4.95
  19  15  -1   45.06    6.32
 -19 -15   1   27.46    3.95
 -19 -15   1   37.18    5.79
 -19  15   1   49.72    6.73
 -19  15   1   42.33    6.17
  19 -15   1   38.84    4.65
  19 -15   1   34.13    5.83
  19  15   1   44.05    6.47
  19  15   1   44.65    5.58
  19  15   1   40.72    6.25
 -19 -17  -1  109.79    6.61
 -19 -17  -1  131.87    9.23
 -19  17  -1  169.85   10.53
 -19  17  -1  146.02    9.81
  19 -17  -1  137.67    7.43
  19 -17  -1  136.14    9.30
  19  17  -1  137.50    7.40
  19  17  -1  147.02    9.64
 -19 -17   1   99.41    6.87
 -19 -17   1  125.73    8.91
 -19  17   1  158.78   10.06
 -19  17   1  140.56    9.40
  19 -17   1  124.65    7.81
  19 -17   1  132.56    9.33
  19  17   1  137.77    9.41
  19  17   1  140.87    8.08
  19  17   1  155.48   10.01
 -19 -19  -1    8.82    2.88
 -19 -19  -1   10.98    4.17
 -19  19  -1   16.31    4.92
 -19  19  -1   12.68    4.32
  19 -19  -1   14.36    3.47
  19 -19  -1   11.20    4.21
  19  19  -1   13.17    3.49
  19  19  -1   15.06    4.70
 -19 -19   1   10.02    2.85
 -19 -19   1    4.30    3.47
 -19  19   1   12.09    3.84
 -19  19   1   11.78    4.20
  19 -19   1   14.16    3.89
  19 -19   1   11.93    4.36
  19  19   1   13.40    4.13
  19  19   1   13.93    3.85
  19  19   1   12.84    4.47
 -19 -21  -1   15.56    3.58
 -19 -21  -1   22.85    5.41
 -19  21  -1   28.14    5.47
 -19  21  -1   27.11    5.70
  19 -21  -1   25.87    4.17
  19 -21  -1   17.00    4.83
  19  21  -1   27.77    4.80
  19  21  -1   33.85    6.09
 -19 -21   1   17.64    3.77
 -19 -21   1   23.63    5.11
 -19  21   1   30.52    5.96
 -19  21   1   31.79    5.89
  19 -21   1   23.43    4.69
  19 -21   1   34.11    6.02
  19  21   1   24.30    4.82
  19  21   1   27.46    5.79
 -19 -23  -1    1.46    3.40
 -19 -23  -1    7.05    3.75
 -19  23  -1   11.37    4.90
 -19  23  -1   13.20    4.96
  19 -23  -1   10.97    3.15
  19 -23  -1    8.38    3.72
  19  23  -1   12.63    4.00
  19  23  -1    9.52    4.60
 -19 -23   1    6.94    3.04
 -19 -23   1   10.07    4.20
 -19  23   1   12.86    4.89
 -19  23   1   12.86    4.64
  19 -23   1    8.93    3.29
  19 -23   1   11.10    4.37
  19  23   1   10.01    3.91
  19  23   1   12.96    4.93
 -19 -25  -1   -3.11    2.85
 -19 -25  -1    3.36    3.49
 -19  25  -1    2.91    3.17
 -19  25  -1    3.58    3.80
  19 -25  -1    3.65    2.41
  19 -25  -1    1.93    3.71
  19  25  -1    2.05    3.15
  19  25  -1   -4.41    2.76
 -19 -25   1    2.73    2.94
 -19 -25   1    2.72    3.37
 -19  25   1    1.56    2.85
 -19  25   1    2.33    3.67
  19 -25   1   -0.51    2.42
  19 -25   1    1.37    3.31
  19  25   1    2.09    3.39
  19  25   1    1.72    3.55
 -19 -27  -1   -6.20    3.11
 -19 -27  -1    6.41    4.08
 -19  27  -1    4.14    4.22
 -19  27  -1    3.10    3.36
  19 -27  -1    1.57    3.57
  19  27  -1    4.64    3.44
  19  27  -1    1.42    3.96
 -19 -27   1    3.82    3.23
 -19 -27   1    0.63    3.13
 -19  27   1    0.59    2.71
 -19  27   1    1.88    3.67
  19 -27   1    2.08    2.61
  19 -27   1    0.63    2.75
  19  27   1    4.30    3.81
  19  27   1    5.45    4.52
 -19 -29  -1   -7.08    3.68
 -19 -29  -1    7.61    4.11
 -19  29  -1    3.84    4.36
 -19  29  -1    7.67    4.03
  19 -29  -1    5.57    4.47
  19  29  -1    7.84    4.06
  19  29  -1    8.15    4.71
 -19 -29   1    5.81    4.08
 -19 -29   1    7.54    4.44
 -19  29   1    5.26    3.70
 -19  29   1    8.92    4.62
  19 -29   1    5.00    3.57
  19  29   1    4.93    4.14
  19  29   1    9.28    4.72
 -19 -31  -1   -9.25    3.93
 -19 -31  -1   -3.13    3.04
 -19  31  -1    1.59    4.22
 -19  31  -1    8.93    4.94
  19 -31  -1    1.78    3.93
  19  31  -1    1.30    2.90
  19  31  -1    1.28    4.29
 -19 -31   1   -8.31    3.40
 -19 -31   1   -1.31    3.79
 -19  31   1   -1.33    2.53
 -19  31   1    7.65    4.88
  19 -31   1    0.63    3.77
  19  31   1   -0.13    3.60
  19  31   1    2.20    4.43
 -19 -33  -1  -14.38    4.92
 -19 -33  -1    6.07    4.84
 -19  33  -1    8.09    5.50
 -19  33  -1   12.43    5.60
  19 -33  -1    2.50    4.14
  19  33  -1    7.37    4.43
  19  33  -1    1.96    4.67
 -19 -33   1   -5.09    4.40
 -19 -33   1    3.19    3.97
 -19  33   1    1.74    4.58
 -19  33   1    2.61    4.50
  19 -33   1    7.56    4.88
  19  33   1    1.13    4.18
  19  33   1   -2.60    4.10
 -19 -35  -1    7.14    4.90
 -19  35  -1    4.25    4.89
 -19  35  -1    9.00    5.47
  19 -35  -1   11.95    5.61
  19  35  -1    8.83    5.09
  19  35  -1   12.62    6.12
 -19 -35   1   -9.72    4.86
 -19 -35   1   12.57    5.40
 -19  35   1    8.90    5.47
 -19  35   1    9.30    5.35
  19 -35   1    5.45    4.74
  19  35   1   11.81    5.59
  19  35   1   13.88    6.36
 -21  -1  -1   86.66    4.94
 -21  -1  -1  111.45    8.31
 -21   1  -1   90.54    5.09
 -21   1  -1  104.94    8.12
  21  -1  -1  112.94    8.06
  21  -1  -1  107.04    3.21
  21  -1  -1  107.87    8.18
  21   1  -1  114.08    8.17
  21   1  -1  106.64    3.70
  21   1  -1  104.03    8.10
 -21  -1   1   84.62    5.85
 -21  -1   1  103.53    7.77
 -21   1   1  116.11    7.49
 -21   1   1  106.48    7.92
  21  -1   1  107.09    7.70
  21  -1   1  106.08    5.33
  21  -1   1  109.14    8.32
  21   1   1  105.26    8.13
  21   1   1  108.53    5.52
  21   1   1  107.60    8.29
 -21  -3  -1   55.87    4.15
 -21  -3  -1   74.61    7.05
 -21   3  -1   69.11    7.01
  21  -3  -1   63.22    5.88
  21  -3  -1   67.78    2.21
  21  -3  -1   72.44    7.11
  21   3  -1   69.68    6.37
  21   3  -1   71.40    3.56
  21   3  -1   66.47    7.02
 -21  -3   1   65.80    5.48
 -21  -3   1   72.13    6.83
 -21   3   1   78.78    6.62
 -21   3   1   73.48    6.92
  21  -3   1   76.69    7.21
  21  -3   1   62.11    4.31
  21  -3   1   64.87    6.90
  21   3   1   68.25    6.48
  21   3   1   70.49    4.82
  21   3   1   63.37    6.39
 -21  -5  -1   26.41    3.22
 -21  -5  -1   32.88    5.28
 -21   5  -1   29.49    5.16
  21  -5  -1   31.51    4.93
  21  -5  -1   31.04    5.54
  21   5  -1   30.98    5.17
  21   5  -1   34.66    3.31
  21   5  -1   38.75    5.96
 -21  -5   1   27.65    3.79
 -21  -5   1   30.02    5.18
 -21   5   1   41.38    5.73
 -21   5   1   36.13    5.69
  21  -5   1   30.50    5.36
  21  -5   1   27.81    3.27
  21  -5   1   32.85    5.45
  21   5   1   33.26    5.71
  21   5   1   32.93    3.84
  21   5   1   29.92    5.45
 -21  -7  -1    7.67    2.03
 -21  -7  -1   10.10    1.59
 -21  -7  -1   10.68    4.07
 -21   7  -1    7.30    3.74
 -21   7  -1   12.96    4.26
  21  -7  -1    6.25    2.72
  21  -7  -1    7.87    3.79
  21   7  -1   14.72    4.43
  21   7  -1   11.28    2.30
  21   7  -1   12.22    4.27
 -21  -7   1   10.97    2.70
 -21  -7   1    9.18    3.79
 -21   7   1   15.34    4.31
 -21   7   1   14.47    3.84
  21  -7   1   10.29    3.38
  21  -7   1    9.86    2.31
  21  -7   1    9.61    4.01
  21   7   1   10.78    3.62
  21   7   1   10.24    2.74
  21   7   1    9.79    4.14
 -21  -9  -1    5.35    1.83
 -21  -9  -1    5.26    3.54
 -21   9  -1   10.40    4.13
 -21   9  -1    4.27    3.63
  21  -9  -1    3.96    2.88
  21  -9  -1    9.87    4.18
  21   9  -1    8.52    3.41
  21   9  -1    9.90    2.33
  21   9  -1    8.97    3.60
 -21  -9   1    8.38    2.52
 -21  -9   1    8.30    3.67
 -21   9   1   12.38    3.56
 -21   9   1    6.24    3.63
  21  -9   1   13.64    3.77
  21  -9   1    7.39    2.04
  21  -9   1    9.19    4.07
  21   9   1    6.34    3.17
  21   9   1    7.86    2.81
  21   9   1    8.97    4.16
 -21 -11  -1    2.83    1.74
 -21 -11  -1    2.47    3.22
 -21  11  -1    3.57    2.87
 -21  11  -1    0.90    3.05
  21 -11  -1    5.12    2.97
  21 -11  -1    4.76    3.51
  21  11  -1    4.64    2.16
  21  11  -1    2.21    3.35
 -21 -11   1    1.17    1.79
 -21 -11   1   -1.04    2.79
 -21  11   1    3.07    3.23
 -21  11   1    1.19    3.07
  21 -11   1    4.20    2.63
  21 -11   1    2.20    3.18
  21  11   1    1.48    3.51
  21  11   1    6.21    2.54
  21  11   1    1.75    3.49
 -21 -13  -1   22.17    3.24
 -21 -13  -1   27.73    5.45
 -21  13  -1   29.12    5.84
 -21  13  -1   27.06    5.42
  21 -13  -1   25.43    4.52
  21 -13  -1   29.08    5.63
  21  13  -1   32.96    4.09
  21  13  -1   33.47    5.97
 -21 -13   1   22.38    3.83
 -21 -13   1   27.07    5.53
 -21  13   1   29.80    5.62
 -21  13   1   30.65    5.63
  21 -13   1   25.74    4.58
  21 -13   1   27.47    5.69
  21  13   1   29.94    5.95
  21  13   1   31.22    4.76
  21  13   1   29.28    5.91
 -21 -15  -1   21.77    3.37
 -21 -15  -1   25.83    5.70
 -21  15  -1   41.10    6.66
 -21  15  -1   22.52    5.45
  21 -15  -1   22.85    4.26
  21 -15  -1   28.43    5.64
  21  15  -1   33.15    4.49
  21  15  -1   28.90    5.75
 -21 -15   1   25.86    4.05
 -21 -15   1   30.71    5.63
 -21  15   1   33.47    6.19
 -21  15   1   32.82    5.92
  21 -15   1   22.28    4.77
  21 -15   1   33.53    6.00
  21  15   1   34.85    6.23
  21  15   1   29.72    4.60
  21  15   1   29.02    5.85
 -21 -17  -1   27.33    3.75
 -21 -17  -1   41.06    6.48
 -21  17  -1   36.09    6.60
 -21  17  -1   53.96    7.55
  21 -17  -1   36.14    5.12
  21 -17  -1   35.79    6.38
  21  17  -1   41.75    5.13
  21  17  -1   42.89    6.49
 -21 -17   1   29.99    4.43
 -21 -17   1   37.16    6.13
 -21  17   1   38.57    6.58
 -21  17   1   41.71    6.78
  21 -17   1   31.36    5.29
  21 -17   1   42.53    6.84
  21  17   1   41.09    6.80
  21  17   1   36.51    5.24
  21  17   1   43.79    6.85
 -21 -19  -1    2.43    2.33
 -21 -19  -1    9.20    4.03
 -21  19  -1    0.46    3.71
 -21  19  -1   10.13    4.04
  21 -19  -1    6.11    2.86
  21 -19  -1    8.57    4.30
  21  19  -1    9.74    3.20
  21  19  -1    8.90    4.40
 -21 -19   1    1.72    2.27
 -21 -19   1    8.18    3.99
 -21  19   1    8.89    3.67
 -21  19   1    7.94    4.18
  21 -19   1    4.69    3.68
  21 -19   1    6.14    3.51
  21  19   1    6.34    3.43
  21  19   1    8.52    3.59
  21  19   1    6.17    3.98
 -21 -21  -1    5.98    3.26
 -21 -21  -1    8.70    4.38
 -21  21  -1   11.91    4.29
 -21  21  -1   15.30    5.22
  21 -21  -1   17.36    3.92
  21 -21  -1   17.40    5.04
  21  21  -1   19.32    4.30
  21  21  -1   20.29    5.48
 -21 -21   1    9.56    3.20
 -21 -21   1   13.55    4.42
 -21  21   1   20.17    5.60
 -21  21   1   13.98    4.74
  21 -21   1   13.79    3.96
  21 -21   1   12.69    4.85
  21  21   1   13.67    4.20
  21  21   1   13.18    4.84
 -21 -23  -1   13.71    3.87
 -21 -23  -1   22.20    5.50
 -21  23  -1   22.97    6.16
 -21  23  -1   23.70    5.80
  21 -23  -1   21.75    4.12
  21 -23  -1   19.02    5.36
  21  23  -1   26.56    5.02
  21  23  -1   21.46    5.78
 -21 -23   1   12.55    3.64
 -21 -23   1   18.80    5.25
 -21  23   1   17.09    4.90
 -21  23   1   25.91    6.01
  21 -23   1   16.97    4.24
  21 -23   1   19.24    5.51
  21  23   1   24.54    5.22
  21  23   1   22.15    5.84
 -21 -25  -1    0.74    3.20
 -21  25  -1    1.38    3.19
 -21  25  -1    2.93    4.01
  21 -25  -1    1.12    3.66
  21  25  -1   -1.90    2.95
  21  25  -1    3.04    4.16
 -21 -25   1    1.77    2.90
 -21 -25   1    1.48    3.60
 -21  25   1   -0.30    3.94
 -21  25   1    0.77    3.68
  21 -25   1   -0.94    3.00
  21 -25   1    2.79    4.02
  21  25   1    0.11    3.23
  21  25   1    3.39    4.04
 -21 -27  -1   -1.26    4.39
 -21 -27  -1    3.45    3.85
 -21  27  -1   13.09    5.41
 -21  27  -1   10.59    5.24
  21 -27  -1   10.07    4.58
  21  27  -1   11.45    4.31
  21  27  -1   12.58    5.17
 -21 -27   1   10.18    4.04
 -21 -27   1   10.66    4.71
 -21  27   1   15.83    5.65
 -21  27   1   13.46    5.20
  21 -27   1   10.71    4.13
  21 -27   1   13.34    5.32
  21  27   1   14.76    4.93
  21  27   1    9.37    5.04
 -21 -29  -1    1.88    4.05
 -21  29  -1   -2.43    4.01
 -21  29  -1    2.05    4.41
  21 -29  -1    3.62    3.95
  21  29  -1    2.05    3.37
  21  29  -1    0.46    4.24
 -21 -29   1   -1.92    3.25
 -21 -29   1    0.16    3.32
 -21  29   1   -4.12    3.68
 -21  29   1    2.69    4.30
  21 -29   1    3.23    4.34
  21  29   1    0.50    3.81
  21  29   1   -1.41    4.02
 -21 -31  -1    2.02    4.11
 -21  31  -1    2.67    4.66
 -21  31  -1   -0.96    4.35
  21 -31  -1    4.31    4.55
  21  31  -1    6.33    4.38
  21  31  -1    1.47    4.38
 -21 -31   1   -8.23    3.95
 -21 -31   1    0.89    3.88
 -21  31   1    5.83    5.13
 -21  31   1    4.20    4.96
  21 -31   1    6.61    4.83
  21  31   1   -1.99    3.81
  21  31   1    9.61    5.11
 -21 -33  -1    3.43    4.36
 -21  33  -1   -2.92    4.37
 -21  33  -1    5.33    5.13
  21 -33  -1    6.32    4.90
  21  33  -1    2.76    4.30
  21  33  -1    2.55    4.67
 -21 -33   1   -9.60    4.46
 -21 -33   1    5.68    4.82
 -21  33   1    5.15    5.33
 -21  33   1    8.65    5.37
  21 -33   1    8.09    5.25
  21  33   1    2.35    4.47
  21  33   1    9.63    5.63
 -23  -1  -1    2.07    1.59
 -23  -1  -1    8.66    3.90
 -23   1  -1    5.60    1.87
 -23   1  -1    1.99    3.31
  23  -1  -1    8.91    3.90
  23  -1  -1    4.16    3.67
  23   1  -1    3.65    3.36
  23   1  -1    2.18    3.47
 -23  -1   1    2.67    1.94
 -23  -1   1   10.31    3.99
 -23   1   1    7.84    3.56
 -23   1   1    3.34    3.31
  23  -1   1    5.64    3.15
  23  -1   1    5.89    2.20
  23  -1   1    3.28    3.59
  23   1   1    8.16    4.06
  23   1   1    7.67    2.32
  23   1   1    7.01    3.97
 -23  -3  -1    8.99    2.13
 -23  -3  -1   11.10    3.82
 -23   3  -1   13.41    4.56
  23  -3  -1   18.03    4.49
  23  -3  -1   14.17    4.40
  23   3  -1   16.43    4.69
  23   3  -1    8.37    4.26
 -23  -3   1    8.45    2.50
 -23  -3   1   21.53    4.95
 -23   3   1   14.73    4.19
 -23   3   1   15.16    4.43
  23  -3   1   14.69    4.46
  23  -3   1   13.80    2.67
  23  -3   1    9.94    4.35
  23   3   1   16.34    4.96
  23   3   1   12.21    2.83
  23   3   1   11.66    4.03
 -23  -5  -1   62.83    4.58
 -23  -5  -1   66.78    7.32
 -23   5  -1   72.82    7.66
  23  -5  -1   74.89    7.20
  23  -5  -1   74.77    7.75
  23   5  -1   69.25    6.87
  23   5  -1   72.90    7.88
 -23  -5   1   57.01    5.28
 -23  -5   1   70.07    7.30
 -23   5   1   84.52    7.38
 -23   5   1   68.15    7.28
  23  -5   1   75.59    7.64
  23  -5   1   68.34    4.53
  23  -5   1   86.34    8.14
  23   5   1   73.69    7.22
  23   5   1   84.80    5.49
  23   5   1   79.14    8.03
 -23  -7  -1   25.92    3.30
 -23  -7  -1   36.07    6.29
 -23   7  -1   36.46    6.28
  23  -7  -1   39.46    6.05
  23  -7  -1   45.20    6.83
  23   7  -1   29.90    5.83
  23   7  -1   34.89    6.33
 -23  -7   1   23.68    3.74
 -23  -7   1   36.25    5.93
 -23   7   1   41.61    6.12
 -23   7   1   35.71    6.11
  23  -7   1   29.57    5.66
  23  -7   1   37.31    3.62
  23  -7   1   34.34    6.16
  23   7   1   34.52    6.33
  23   7   1   39.24    4.15
  23   7   1   32.82    6.06
 -23  -9  -1   18.46    2.94
 -23  -9  -1   26.16    5.71
 -23   9  -1   27.50    5.82
 -23   9  -1   29.91    5.98
  23  -9  -1   28.60    5.19
  23  -9  -1   23.42    5.38
  23   9  -1   25.63    5.68
  23   9  -1   29.51    3.60
  23   9  -1   23.09    5.52
 -23  -9   1   20.60    3.58
 -23  -9   1   20.41    5.13
 -23   9   1   29.16    5.66
 -23   9   1   24.92    5.52
  23  -9   1   22.15    5.06
  23  -9   1   23.23    3.22
  23  -9   1   26.31    5.67
  23   9   1   23.18    5.19
  23   9   1   26.99    4.22
  23   9   1   28.60    5.90
 -23 -11  -1    7.86    2.30
 -23 -11  -1   10.96    4.56
 -23  11  -1   13.31    4.13
 -23  11  -1    3.34    3.73
  23 -11  -1   12.65    4.02
  23 -11  -1   11.01    4.35
  23  11  -1   13.09    2.88
  23  11  -1   11.67    4.76
 -23 -11   1    9.21    3.00
 -23 -11   1   13.69    4.68
 -23  11   1   12.52    4.49
 -23  11   1    8.63    4.33
  23 -11   1   11.80    4.21
  23 -11   1    9.30    4.38
  23  11   1   17.00    5.21
  23  11   1   12.65    3.21
  23  11   1   15.32    5.08
 -23 -13  -1   -0.22    1.67
 -23 -13  -1    2.67    3.47
 -23  13  -1    3.29    3.98
 -23  13  -1    1.50    3.55
  23 -13  -1    1.46    2.83
  23 -13  -1    0.62    3.28
  23  13  -1    1.60    2.15
  23  13  -1    2.64    3.69
 -23 -13   1    0.59    1.96
 -23 -13   1   -0.83    3.19
 -23  13   1    0.94    2.70
 -23  13   1    0.22    3.43
  23 -13   1   -0.10    2.98
  23 -13   1    5.12    3.94
  23  13   1    1.82    3.80
  23  13   1   -0.73    2.11
  23  13   1    1.03    3.61
 -23 -15  -1   20.47    3.38
 -23 -15  -1   24.86    5.36
 -23  15  -1   34.16    6.59
 -23  15  -1   27.47    5.94
  23 -15  -1   30.98    5.12
  23 -15  -1   28.04    5.91
  23  15  -1   32.14    4.50
  23  15  -1   34.14    6.54
 -23 -15   1   23.03    4.12
 -23 -15   1   26.64    5.60
 -23  15   1   31.66    5.75
 -23  15   1   33.30    6.34
  23 -15   1   30.65    5.65
  23 -15   1   26.78    5.83
  23  15   1   28.96    5.57
  23  15   1   32.78    5.04
  23  15   1   24.29    5.44
 -23 -17  -1   17.76    3.34
 -23 -17  -1   34.90    6.56
 -23  17  -1   27.74    6.25
 -23  17  -1   33.57    6.49
  23 -17  -1   34.54    5.36
  23 -17  -1   33.45    6.39
  23  17  -1   33.55    4.72
  23  17  -1   30.77    6.38
 -23 -17   1   22.08    4.17
 -23 -17   1   25.30    5.63
 -23  17   1   38.09    6.36
 -23  17   1   29.50    6.15
  23 -17   1   23.08    4.99
  23 -17   1   32.33    6.49
  23  17   1   29.45    5.89
  23  17   1   27.12    4.79
  23  17   1   39.47    6.89
 -23 -19  -1    2.54    2.39
 -23 -19  -1    3.63    3.82
 -23  19  -1    6.27    3.66
 -23  19  -1    8.60    4.52
  23 -19  -1    5.24    2.96
  23 -19  -1    6.21    3.62
  23  19  -1    5.37    2.90
  23  19  -1   10.51    4.81
 -23 -19   1    4.35    3.06
 -23 -19   1    9.18    4.34
 -23  19   1    5.50    4.43
 -23  19   1    5.67    4.20
  23 -19   1    7.22    3.68
  23 -19   1    4.35    3.86
  23  19   1    9.91    4.69
  23  19   1    8.16    3.49
  23  19   1    3.45    3.94
 -23 -21  -1   -3.55    2.56
 -23 -21  -1    7.75    4.10
 -23  21  -1    2.65    3.41
 -23  21  -1   -0.78    3.79
  23 -21  -1    1.20    2.30
  23 -21  -1    1.22    3.96
  23  21  -1    0.83    2.50
  23  21  -1    2.29    4.18
 -23 -21   1   -0.51    2.69
 -23 -21   1    2.84    3.64
 -23  21   1    0.89    2.95
 -23  21   1    3.46    4.01
  23 -21   1    3.36    3.37
  23 -21   1    3.45    4.16
  23  21   1    3.26    3.28
  23  21   1    3.75    3.85
 -23 -23  -1    6.24    4.51
 -23  23  -1    4.67    4.54
 -23  23  -1    4.77    4.58
  23 -23  -1    5.14    4.17
  23  23  -1    6.99    3.59
  23  23  -1   13.63    5.35
 -23 -23   1    4.20    3.03
 -23 -23   1    4.55    4.02
 -23  23   1    8.35    5.07
 -23  23   1    4.45    4.43
  23 -23   1    2.42    3.30
  23 -23   1   10.17    4.82
  23  23   1    5.79    4.08
  23  23   1    5.62    4.79
 -23 -25  -1    3.93    3.88
 -23  25  -1    5.17    3.89
 -23  25  -1    7.83    4.88
  23 -25  -1    1.80    3.94
  23  25  -1    5.16    3.44
  23  25  -1    4.16    4.62
 -23 -25   1    3.53    3.15
 -23 -25   1    2.07    3.99
 -23  25   1    6.46    4.11
 -23  25   1    4.06    4.17
  23 -25   1    1.37    3.03
  23 -25   1    8.40    4.88
  23  25   1    3.15    3.74
  23  25   1    6.39    4.60
 -23 -27  -1    3.83    4.20
 -23  27  -1    0.67    4.57
 -23  27  -1    1.06    4.27
  23 -27  -1   -1.95    3.85
  23  27  -1   -0.58    3.11
  23  27  -1   -1.85    3.95
 -23 -27   1   -1.61    3.00
 -23 -27   1   -0.10    3.64
 -23  27   1    0.41    3.35
 -23  27   1    0.65    3.88
  23 -27   1   -0.30    4.08
  23  27   1   -1.52    3.40
  23  27   1   -2.39    3.99
 -23 -29  -1    0.06    3.71
 -23  29  -1    7.02    5.62
 -23  29  -1   10.14    5.38
  23 -29  -1    2.94    4.59
  23  29  -1    2.44    3.75
  23  29  -1    7.99    5.44
 -23 -29   1   -3.73    4.07
 -23 -29   1    4.09    4.11
 -23  29   1    2.21    3.79
 -23  29   1    6.96    4.80
  23 -29   1   11.59    5.47
  23  29   1    3.05    4.22
  23  29   1    6.62    5.41
 -25  -1  -1   40.12    6.65
 -25   1  -1   31.21    6.10
  25  -1  -1   41.62    6.67
  25  -1  -1   43.48    6.91
  25   1  -1   47.55    7.18
  25   1  -1   39.59    6.67
 -25  -1   1   32.32    4.50
 -25  -1   1   40.68    6.59
 -25   1   1   27.72    4.05
 -25   1   1   33.48    5.91
  25  -1   1   34.02    5.96
  25  -1   1   44.08    6.92
  25   1   1   37.03    6.25
  25   1   1   45.83    7.26
 -25  -3  -1   10.25    4.39
 -25   3  -1    4.40    2.08
 -25   3  -1    4.56    3.81
  25  -3  -1    4.83    3.59
  25  -3  -1    5.91    3.96
  25   3  -1    8.56    4.09
  25   3  -1    3.83    3.95
 -25  -3   1    1.48    2.01
 -25  -3   1    5.96    3.92
 -25   3   1    2.18    3.35
 -25   3   1    0.14    3.27
  25  -3   1    3.41    3.73
  25  -3   1    4.07    3.91
  25   3   1    0.01    3.60
  25   3   1    5.86    4.13
 -25  -5  -1   32.98    6.10
 -25   5  -1   31.37    6.20
  25  -5  -1   41.68    6.11
  25  -5  -1   39.87    6.81
  25   5  -1   32.98    6.00
  25   5  -1   33.83    6.60
 -25  -5   1   30.01    4.29
 -25  -5   1   37.02    6.32
 -25   5   1   41.16    6.40
 -25   5   1   37.34    6.41
  25  -5   1   29.61    6.02
  25  -5   1   38.36    6.82
  25   5   1   36.73    6.81
  25   5   1   46.21    7.40
 -25  -7  -1   -2.23    3.17
 -25   7  -1   -0.28    3.41
  25  -7  -1   -1.27    2.59
  25  -7  -1    0.68    2.67
  25   7  -1    0.49    2.38
  25   7  -1   -1.07    3.43
 -25  -7   1    1.56    2.31
 -25  -7   1   -0.08    3.20
 -25   7   1   -1.00    3.19
 -25   7   1    3.49    3.85
  25  -7   1    0.75    3.50
  25  -7   1    0.36    3.67
  25   7   1    3.08    3.06
  25   7   1    2.42    2.57
  25   7   1   -3.63    3.50
 -25  -9  -1    5.30    3.95
 -25   9  -1    3.61    4.08
  25  -9  -1    1.61    3.10
  25  -9  -1    2.85    3.82
  25   9  -1    3.32    4.09
 -25  -9   1    1.17    2.09
 -25  -9   1    1.23    3.60
 -25   9   1    5.66    3.90
 -25   9   1    5.86    4.03
  25  -9   1    2.03    2.75
  25  -9   1    2.41    4.11
  25   9   1    2.71    3.93
  25   9   1    4.00    2.61
  25   9   1    5.20    4.30
 -25 -11  -1    1.74    3.55
 -25  11  -1   -0.30    2.53
 -25  11  -1    0.33    3.83
  25 -11  -1    2.94    3.12
  25 -11  -1   -2.09    3.33
  25  11  -1   -0.31    3.82
 -25 -11   1   -0.91    2.11
 -25 -11   1   -2.14    2.90
 -25  11   1    0.36    2.64
 -25  11   1    1.99    3.61
  25 -11   1   -1.12    2.80
  25 -11   1    3.50    4.08
  25  11   1   -2.58    2.22
  25  11   1   -1.97    2.26
  25  11   1   -1.26    3.79
 -25 -13  -1   14.88    5.30
 -25  13  -1   15.08    5.30
 -25  13  -1   11.24    4.93
  25 -13  -1   12.52    4.10
  25 -13  -1   13.24    5.12
  25  13  -1   10.83    4.88
 -25 -13   1    7.76    2.84
 -25 -13   1   10.86    4.76
 -25  13   1    9.26    4.68
 -25  13   1   13.37    4.81
  25 -13   1   14.63    4.88
  25 -13   1   12.54    4.88
  25  13   1   18.47    5.60
  25  13   1   11.83    3.54
  25  13   1   12.76    5.50
 -25 -15  -1    2.22    3.20
 -25  15  -1    0.13    3.95
 -25  15  -1   -1.24    3.78
  25 -15  -1   -0.59    3.04
  25 -15  -1    1.28    3.89
  25  15  -1   -0.15    3.86
 -25 -15   1    0.92    2.20
 -25 -15   1    1.11    3.43
 -25  15   1    2.08    3.93
 -25  15   1    1.23    3.46
  25 -15   1    0.35    3.11
  25 -15   1    6.52    4.57
  25  15   1    0.04    2.81
  25  15   1   -0.83    2.49
  25  15   1    1.64    3.28
 -25 -17  -1    3.27    3.81
 -25  17  -1   -1.92    3.85
 -25  17  -1    3.68    4.18
  25 -17  -1    1.30    2.79
  25 -17  -1   -0.26    3.61
  25  17  -1    0.66    3.96
 -25 -17   1    0.66    2.18
 -25 -17   1    2.46    3.62
 -25  17   1   -2.02    3.80
 -25  17   1    3.94    4.16
  25 -17   1    2.20    3.22
  25 -17   1    4.57    4.22
  25  17   1    3.46    4.24
  25  17   1    0.30    2.64
  25  17   1    0.16    3.89
 -25 -19  -1    4.75    3.80
 -25  19  -1    5.48    3.85
 -25  19  -1    3.82    4.35
  25 -19  -1    6.24    3.19
  25 -19  -1    7.14    4.32
  25  19  -1    1.24    3.74
 -25 -19   1    2.48    2.49
 -25 -19   1    4.59    4.35
 -25  19   1    6.54    4.00
 -25  19   1    2.13    4.08
  25 -19   1    7.37    3.91
  25 -19   1    4.68    4.30
  25  19   1    3.26    3.19
  25  19   1    2.65    4.07
 -25 -21  -1    1.29    3.82
 -25  21  -1   -0.88    2.97
 -25  21  -1    6.00    4.66
  25 -21  -1    2.55    2.87
  25 -21  -1   -1.57    3.85
  25  21  -1   -1.14    3.88
 -25 -21   1   -1.18    2.30
 -25 -21   1   -0.59    3.38
 -25  21   1   -4.28    3.81
 -25  21   1    2.39    4.03
  25 -21   1   -1.21    2.94
  25 -21   1    2.80    4.35
  25  21   1    1.88    3.57
  25  21   1    0.25    4.35
 -25 -23  -1    1.03    3.32
 -25  23  -1   -3.70    4.24
 -25  23  -1    2.11    4.58
  25 -23  -1    0.92    4.07
  25  23  -1    6.60    4.79
 -25 -23   1   -2.37    2.98
 -25 -23   1    2.20    4.00
 -25  23   1   -0.57    3.19
 -25  23   1    0.27    4.46
  25 -23   1    0.15    3.10
  25 -23   1    3.32    4.08
  25  23   1   -2.08    3.04
  25  23   1    0.73    4.09
 -25 -25  -1    3.56    4.43
 -25  25  -1    1.40    3.45
 -25  25  -1   -3.17    3.82
  25 -25  -1   -1.01    4.20
  25  25  -1    0.08    4.49
 -25 -25   1   -2.48    2.92
 -25 -25   1    3.44    4.04
 -25  25   1   -5.69    3.94
 -25  25   1   -3.14    4.25
  25 -25   1    3.06    3.76
  25  25   1   -5.87    3.43
  25  25   1   -1.71    4.27
 -27  -1  -1   10.35    4.55
 -27   1  -1   11.04    4.91
  27  -1  -1    9.74    3.75
  27  -1  -1   14.49    5.20
  27   1  -1   19.33    4.99
  27   1  -1    9.81    5.00
 -27  -1   1   10.75    2.92
 -27  -1   1   10.21    4.40
 -27   1   1   10.95    3.17
 -27   1   1    9.08    4.32
  27  -1   1    6.08    4.24
  27  -1   1    7.54    4.72
  27   1   1    8.51    3.87
  27   1   1   11.70    4.60
 -27  -3  -1    0.95    3.81
 -27   3  -1    0.93    3.91
  27  -3  -1    2.97    3.53
  27  -3  -1    3.96    4.32
  27   3  -1    2.32    2.81
  27   3  -1    2.31    3.99
 -27  -3   1    0.53    2.12
 -27  -3   1    3.65    3.70
 -27   3   1    2.60    2.22
 -27   3   1   -1.63    3.18
  27  -3   1    0.51    3.48
  27  -3   1    1.31    3.88
  27   3   1    0.79    2.83
  27   3   1    4.02    4.35
 -27  -5  -1    4.07    3.93
 -27   5  -1    7.46    4.34
  27  -5  -1    4.51    3.75
  27  -5  -1    7.37    4.66
  27   5  -1    5.42    3.44
  27   5  -1    0.85    4.17
 -27  -5   1    2.68    2.14
 -27  -5   1    2.29    3.72
 -27   5   1    6.30    4.06
  27  -5   1    2.95    3.11
  27  -5   1    4.71    4.21
  27   5   1    4.57    3.35
  27   5   1    7.04    4.69
 -27  -7  -1    6.26    4.45
 -27   7  -1    6.23    4.20
  27  -7  -1    9.08    4.10
  27  -7  -1    6.14    4.30
  27   7  -1    5.29    3.40
  27   7  -1    5.35    4.62
 -27  -7   1    4.57    2.57
 -27  -7   1    2.22    4.23
 -27   7   1    7.49    4.29
 -27   7   1    4.31    4.22
  27  -7   1    7.24    3.55
  27  -7   1    7.22    4.64
  27   7   1    7.44    4.67
  27   7   1    5.91    4.72
 -27  -9  -1    1.74    4.21
 -27   9  -1    5.77    4.43
  27  -9  -1    4.16    3.48
  27  -9  -1    2.56    3.67
  27   9  -1   -0.52    4.18
 -27  -9   1    0.44    2.30
 -27  -9   1    3.29    3.78
 -27   9   1    2.24    3.91
 -27   9   1    2.73    3.88
  27  -9   1   -2.04    3.42
  27  -9   1    2.30    4.11
  27   9   1    1.77    3.71
  27   9   1    2.03    4.14
 -27 -11  -1    4.02    4.20
 -27  11  -1    0.14    3.70
  27 -11  -1    3.29    3.29
  27 -11  -1    4.38    3.97
  27  11  -1    3.02    4.47
 -27 -11   1    1.45    2.15
 -27 -11   1    0.46    4.06
 -27  11   1    1.91    4.18
 -27  11   1    1.81    3.79
  27 -11   1    0.74    3.62
  27 -11   1   -0.66    3.95
  27  11   1    2.07    3.22
  27  11   1    0.69    4.60
 -27 -13  -1   10.19    4.95
 -27  13  -1    5.17    3.86
  27 -13  -1    8.97    3.91
  27 -13  -1   12.27    5.06
  27  13  -1    7.66    5.06
 -27 -13   1    5.63    2.73
 -27 -13   1    9.92    4.92
 -27  13   1    3.80    4.34
 -27  13   1   10.38    4.95
  27 -13   1    5.48    3.35
  27 -13   1   13.03    5.28
  27  13   1    7.86    4.68
  27  13   1    8.83    5.63
 -27 -15  -1    0.03    3.73
 -27  15  -1    5.44    4.65
 -27  15  -1    1.24    4.06
  27 -15  -1    4.48    3.22
  27 -15  -1    5.69    4.63
  27  15  -1    1.34    3.93
 -27 -15   1   -0.54    2.31
 -27 -15   1    0.99    3.90
 -27  15   1    1.28    4.22
 -27  15   1    2.62    4.28
  27 -15   1   -2.59    3.14
  27 -15   1   -0.62    4.04
  27  15   1   -0.81    2.91
  27  15   1    5.14    4.64
 -27 -17  -1    4.02    4.45
 -27  17  -1    3.94    4.54
 -27  17  -1    5.91    5.01
  27 -17  -1    2.27    3.02
  27 -17  -1   -0.15    4.12
  27  17  -1    2.88    4.42
 -27 -17   1    2.00    3.81
 -27  17   1   -4.17    3.97
 -27  17   1    2.26    4.26
  27 -17   1    0.21    3.45
  27 -17   1    1.39    4.23
  27  17   1    4.31    4.32
  27  17   1    2.12    4.46
 -27 -19  -1   12.52    4.94
 -27  19  -1   10.90    4.87
 -27  19  -1   13.56    5.65
  27 -19  -1    8.82    3.82
  27 -19  -1   12.00    5.34
  27  19  -1   12.05    5.69
 -27 -19   1   15.29    5.45
 -27  19   1   12.52    5.90
 -27  19   1    7.01    5.09
  27 -19   1    9.50    4.45
  27 -19   1    9.73    5.05
  27  19   1   20.70    6.22
 -27 -21  -1    3.63    4.50
 -27  21  -1   -0.69    4.45
 -27  21  -1    0.91    4.55
  27 -21  -1    1.08    4.34
  27  21  -1    0.20    4.40
 -27 -21   1   -0.80    3.68
 -27  21   1   -3.71    2.84
 -27  21   1   -3.28    4.03
  27 -21   1    1.28    3.52
  27 -21   1    2.55    4.51
  27  21   1    2.88    4.79
 -29  -1  -1    4.34    4.31
 -29   1  -1    7.57    4.71
  29  -1  -1    4.02    4.23
  29  -1  -1    3.55    4.56
  29   1  -1    2.70    3.99
  29   1  -1    3.56    4.38
 -29  -1   1    4.17    4.11
 -29   1   1    3.25    4.13
  29  -1   1    4.14    4.52
  29  -1   1    1.57    4.17
  29   1   1    1.66    4.00
  29   1   1    6.84    5.07
 -29  -3  -1    6.91    4.46
 -29   3  -1    3.46    4.13
  29  -3  -1    6.65    4.42
  29  -3  -1    5.28    4.61
  29   3  -1    3.27    3.14
  29   3  -1    4.47    4.56
 -29  -3   1    5.67    4.36
 -29   3   1    7.19    4.41
  29  -3   1    7.64    4.84
  29  -3   1    4.39    4.27
  29   3   1   -2.33    3.87
  29   3   1    5.74    4.82
 -29  -5  -1    9.73    5.12
 -29   5  -1    9.61    4.83
  29  -5  -1    7.58    3.60
  29  -5  -1   13.82    5.69
  29   5  -1    4.27    3.33
  29   5  -1    4.27    4.93
 -29  -5   1    8.14    4.89
 -29   5   1    8.65    4.75
  29  -5   1    6.76    3.90
  29  -5   1    5.87    4.67
  29   5   1    8.42    4.31
  29   5   1    4.36    4.55
 -29  -7  -1    1.76    4.41
 -29   7  -1    6.32    4.55
  29  -7  -1    2.74    3.68
  29  -7  -1    0.76    4.16
  29   7  -1   -0.71    4.29
 -29  -7   1    3.94    4.73
 -29   7   1    3.14    4.25
  29  -7   1    1.48    3.91
  29  -7   1    0.85    3.77
  29   7   1    2.95    3.38
  29   7   1   -0.74    4.49
 -29  -9  -1   -3.20    4.14
 -29   9  -1    4.55    4.43
  29  -9  -1    6.09    4.07
  29  -9  -1    0.57    4.29
  29   9  -1   -0.73    4.57
 -29  -9   1   -1.18    3.97
 -29   9   1    1.77    4.07
 -29   9   1   -2.21    3.55
  29  -9   1    0.37    3.90
  29  -9   1   -1.15    3.71
  29   9   1    4.18    3.63
  29   9   1    2.73    5.09
 -29 -11  -1   -1.23    3.88
 -29  11  -1    2.67    4.53
  29 -11  -1    8.02    4.05
  29 -11  -1    3.93    4.71
  29  11  -1   -4.91    4.65
 -29 -11   1    0.19    4.20
 -29  11   1    1.07    3.08
 -29  11   1    1.25    4.26
  29 -11   1    3.30    3.23
  29 -11   1    0.97    4.05
  29  11   1    7.88    5.19
  29  11   1   -2.38    4.36
 -29 -13  -1    1.02    4.81
 -29  13  -1    0.30    4.31
  29 -13  -1    2.49    3.38
  29 -13  -1    0.33    4.51
  29  13  -1    1.16    4.48
 -29 -13   1    6.88    5.24
 -29  13   1   -1.39    4.26
 -29  13   1    0.45    4.11
  29 -13   1    1.30    3.79
  29 -13   1    3.49    4.69
  29  13   1    6.53    5.03
  29  13   1    4.52    5.16
 -29 -15  -1   -1.25    4.00
 -29 -15   1    6.62    4.72
   0  -2  -2  859.56    9.39
   0  -2  -2  900.58    5.05
   0   2  -2 1029.50    5.78
   0  -2   2  810.16    8.15
   0  -2   2 1096.57    5.81
   0  -2   2  912.86    5.31
   0   2   2  846.80    8.81
   0   2   2  850.54    9.31
   0   2   2  933.51    4.97
   0   2   2 1074.94    5.32
   0  -4  -2   -0.03    0.49
   0  -4  -2    0.25    0.61
   0  -4  -2   -0.35    0.40
   0  -4  -2   -0.31    0.40
   0   4  -2    0.35    0.57
   0   4  -2    0.02    0.50
   0   4  -2    0.26    0.47
   0  -4   2    0.38    0.58
   0  -4   2    0.06    0.47
   0  -4   2   -0.01    0.47
   0   4   2   -0.09    0.47
   0   4   2   -0.58    0.66
   0   4   2    0.66    0.46
   0   4   2    0.02    0.41
   0  -6  -2  147.62    2.82
   0  -6  -2  181.64    4.67
   0  -6  -2  175.06    3.88
   0  -6  -2  212.42    4.21
   0   6  -2  165.91    4.45
   0   6  -2  207.26    4.31
   0  -6   2  220.46    4.17
   0  -6   2  157.24    4.32
   0  -6   2  207.52    4.25
   0  -6   2  171.47    3.89
   0   6   2  185.69    4.95
   0   6   2  163.09    3.01
   0   6   2  183.53    4.68
   0   6   2  182.26    3.89
   0   6   2  203.90    4.13
   0  -8  -2    0.26    0.42
   0  -8  -2   -0.15    0.59
   0  -8  -2   -0.26    0.69
   0  -8  -2    0.06    0.82
   0   8  -2    0.47    0.58
   0   8  -2   -0.48    0.68
   0   8  -2   -0.52    0.74
   0  -8   2    0.87    0.73
   0  -8   2    0.25    0.60
   0  -8   2    0.18    0.81
   0  -8   2    0.30    0.79
   0   8   2   -0.27    0.63
   0   8   2    0.51    0.52
   0   8   2   -0.92    0.81
   0   8   2   -0.10    0.92
   0   8   2   -0.04    0.69
   0   8   2   -0.69    0.76
   0 -10  -2  343.62    3.93
   0 -10  -2  429.39    8.21
   0 -10  -2  462.01    8.00
   0  10  -2  469.99    6.76
   0  10  -2  329.78    7.30
   0  10  -2  376.92    7.36
   0  10  -2  453.12    8.14
   0 -10   2  474.99    6.70
   0 -10   2  336.02    7.49
   0 -10   2  480.76    9.09
   0 -10   2  475.84    8.22
   0 -10   2  382.59    7.45
   0  10   2  436.97    8.63
   0  10   2  404.89    4.30
   0  10   2  359.84    7.68
   0  10   2  439.24    8.48
   0  10   2  386.03    7.29
   0  10   2  476.23    8.17
   0 -12  -2    0.66    0.47
   0 -12  -2    0.64    1.19
   0 -12  -2   -0.06    1.01
   0 -12  -2    1.06    1.15
   0  12  -2    1.40    0.85
   0  12  -2   -0.03    0.86
   0  12  -2   -1.04    0.90
   0  12  -2   -0.58    1.04
   0 -12   2    0.47    0.78
   0 -12   2    1.04    0.97
   0 -12   2   -1.22    1.03
   0 -12   2   -0.66    0.99
   0 -12   2    0.15    1.03
   0  12   2   -0.38    0.76
   0  12   2   -0.55    0.46
   0  12   2    0.22    1.19
   0  12   2    1.61    1.29
   0  12   2   -0.07    0.98
   0  12   2    0.30    1.09
   0 -14  -2  229.59    3.51
   0 -14  -2  219.07    6.98
   0 -14  -2  266.53    7.52
   0 -14  -2  295.77    7.72
   0  14  -2  297.92    6.20
   0  14  -2  205.05    6.67
   0  14  -2  219.83    6.73
   0  14  -2  277.60    7.66
   0 -14   2  295.76    6.09
   0 -14   2  213.86    7.16
   0 -14   2  289.60    8.11
   0 -14   2  289.66    7.69
   0 -14   2  231.57    6.99
   0  14   2  260.33    7.43
   0  14   2  214.08    7.10
   0  14   2  273.79    7.79
   0  14   2  225.06    6.70
   0  14   2  288.62    7.65
   0 -16  -2    0.24    0.60
   0 -16  -2   -0.83    1.20
   0 -16  -2    0.19    1.01
   0 -16  -2   -0.71    1.29
   0 -16  -2   -1.33    0.95
   0  16  -2    0.59    0.97
   0  16  -2   -0.29    1.28
   0  16  -2   -1.24    1.42
   0 -16   2   -1.25    0.77
   0 -16   2   -0.53    1.14
   0 -16   2    0.93    1.50
   0  16   2    0.28    1.00
   0  16   2   -0.93    1.90
   0  16   2    0.31    1.53
   0  16   2   -1.07    1.31
   0 -18  -2   22.45    1.51
   0 -18  -2   19.52    2.99
   0 -18  -2   27.66    3.36
   0 -18  -2   24.03    3.42
   0  18  -2   29.64    2.55
   0  18  -2   23.26    3.32
   0  18  -2   26.46    3.07
   0 -18   2   27.50    2.44
   0 -18   2   17.10    3.08
   0 -18   2   23.26    3.31
   0  18   2   25.78    3.16
   0  18   2   31.76    3.71
   0  18   2   29.59    3.42
   0 -20  -2    0.03    0.73
   0 -20  -2    0.30    2.03
   0 -20  -2   -1.37    1.40
   0 -20  -2   -1.06    1.42
   0  20  -2    0.12    1.10
   0  20  -2   -0.53    1.58
   0  20  -2   -1.18    1.59
   0 -20   2    0.64    1.10
   0 -20   2    1.09    1.71
   0 -20   2   -1.05    1.47
   0  20   2   -1.70    1.22
   0  20   2   -0.19    1.35
   0  20   2   -0.53    1.53
   0 -22  -2  123.70    3.48
   0 -22  -2  124.84    7.29
   0 -22  -2  120.25    6.68
   0  22  -2  150.51    5.70
   0  22  -2  142.00    7.31
   0 -22   2  147.45    5.52
   0 -22   2  103.75    6.59
   0 -22   2  119.10    6.67
   0  22   2  154.91    6.94
   0  22   2  141.49    7.33
   0  22   2  153.58    7.43
   0 -24  -2   -1.23    0.79
   0 -24  -2   -0.91    1.72
   0 -24  -2    1.69    2.08
   0  24  -2   -0.99    1.28
   0  24  -2   -0.21    1.97
   0 -24   2    0.91    1.18
   0 -24   2   -0.32    2.90
   0 -24   2    0.92    1.85
   0  24   2   -0.71    1.03
   0  24   2    2.90    2.46
   0  24   2    1.16    2.22
   0 -26  -2    1.32    1.00
   0 -26  -2    2.24    2.75
   0 -26  -2    0.76    2.27
   0  26  -2    3.35    1.87
   0  26  -2   -0.39    2.15
   0 -26   2    4.04    3.48
   0 -26   2    1.82    2.34
   0  26   2    1.17    1.56
   0  26   2   -0.24    2.36
   0  26   2    2.07    2.50
   0 -28  -2   -0.63    0.97
   0 -28  -2   -1.69    2.73
   0 -28  -2    0.75    2.46
   0  28  -2    0.57    1.71
   0  28  -2   -1.78    2.29
   0 -28   2    0.93    2.78
   0 -28   2    0.01    2.20
   0  28   2    0.18    1.41
   0  28   2   -0.34    1.76
   0  28   2   -0.93    2.31
   0 -30  -2   67.89    6.63
   0 -30  -2   83.21    7.16
   0  30  -2  100.72    5.82
   0  30  -2   98.29    7.88
   0 -30   2   80.88    8.90
   0 -30   2   78.18    6.94
   0  30   2   87.77    6.60
   0  30   2   90.43    7.60
   0  30   2   95.56    7.63
   0 -32  -2    1.12    3.27
   0 -32  -2    2.78    3.15
   0  32  -2    0.97    2.09
   0  32  -2    2.63    3.15
   0 -32   2   -1.32    3.11
   0 -32   2    1.43    2.28
   0  32   2   -2.80    2.07
   0  32   2    2.34    3.49
   0  32   2   -0.04    2.98
   0 -34  -2   21.94    4.55
   0 -34  -2   21.66    5.01
   0  34  -2   23.39    3.81
   0  34  -2   27.06    5.59
   0 -34   2    9.78    5.33
   0 -34   2   25.72    5.22
   0  34   2   22.28    4.58
   0  34   2   24.77    5.06
   0  34   2   23.64    5.42
   0 -36  -2    3.98    3.58
   0 -36  -2   -2.49    2.79
   0  36  -2   -1.10    1.74
   0  36  -2   -1.81    3.16
   0 -36   2   -4.13    4.50
   0 -36   2   -1.59    2.73
   0  36   2   -0.36    2.37
   0  36   2   -0.83    3.43
   0  36   2   -2.77    2.95
   0 -38  -2    3.26    2.84
   0 -38  -2    1.25    3.34
   0  38  -2    2.59    2.31
   0  38  -2    1.58    3.68
   0 -38   2    0.31    3.80
   0 -38   2    3.63    3.73
   0  38   2    5.58    2.67
   0  38   2    3.31    3.14
   0  38   2    3.14    3.87
   0 -40  -2    8.09    3.99
   0 -40  -2    3.43    3.86
   0  40  -2   -0.54    3.44
   0 -40   2   -1.46    5.10
   0 -40   2   -3.20    3.20
   0  40   2   -0.31    2.67
   0  40   2    0.90    3.99
   0  40   2    3.05    4.03
   0 -42  -2   11.97    4.43
   0 -42  -2    5.45    4.12
   0  42  -2    2.49    4.14
   0 -42   2   -6.89    5.36
   0 -42   2    5.14    4.40
   0  42   2    3.22    3.55
   0  42   2    5.02    4.84
   0  42   2   10.50    5.37
   0 -44  -2    3.05    2.48
   0 -44  -2    0.28    3.90
   0  44  -2    0.11    4.15
   0 -44   2   -7.92    3.50
   0 -44   2   -3.14    3.67
   0  44   2    0.65    3.12
   0  44   2    0.62    4.63
   0  44   2   -0.97    4.23
  -2   0  -2  496.59    7.01
  -2   0  -2  618.47    5.79
  -2   0  -2  514.91    5.25
   2   0  -2  604.49    4.11
  -2   0   2  586.27    3.86
  -2   0   2  584.87    3.89
   2   0   2  495.57    7.09
   2   0   2  554.08    7.41
   2   0   2  633.90    5.78
   2   0   2  631.45    5.77
  -2  -2  -2  329.74    5.50
  -2  -2  -2  364.55    6.23
  -2  -2  -2  394.94    4.88
  -2  -2  -2  424.96    5.03
  -2   2  -2  353.35    4.59
  -2   2  -2  427.22    5.16
  -2   2  -2  384.80    4.88
   2  -2  -2  357.12    6.03
   2  -2  -2   -0.05    0.12
   2  -2  -2  368.53    3.74
   2   2  -2    0.07    0.13
   2   2  -2  433.81    4.24
  -2  -2   2  370.77    3.83
  -2  -2   2  416.35    4.07
  -2   2   2  417.70    6.38
  -2   2   2  363.67    5.16
  -2   2   2  361.02    6.07
  -2   2   2  422.48    3.89
  -2   2   2  368.34    3.64
   2  -2   2  322.02    5.97
   2  -2   2  346.31    4.56
   2  -2   2  443.74    5.19
   2  -2   2  399.46    4.94
   2   2   2  331.39    5.56
   2   2   2  375.03    6.50
   2   2   2  379.31    6.34
   2   2   2  412.34    4.92
   2   2   2  420.21    4.98
  -2  -4  -2  927.35    8.93
  -2  -4  -2 1007.24   10.90
  -2  -4  -2 1041.96   11.03
  -2  -4  -2 1060.20    8.98
  -2  -4  -2 1154.54    9.31
  -2   4  -2  931.27    8.52
  -2   4  -2 1171.48    9.64
  -2   4  -2 1008.64    8.88
   2  -4  -2 1087.63   11.12
   2  -4  -2 1019.82    9.12
   2  -4  -2 1014.87   10.61
   2  -4  -2 1163.85    8.30
   2  -4  -2  993.55    7.72
   2   4  -2  941.87   10.45
   2   4  -2 1012.71    8.02
   2   4  -2 1217.38    8.86
  -2  -4   2  936.11   10.49
  -2  -4   2  997.36    7.91
  -2  -4   2 1211.69    8.70
  -2   4   2 1130.42   11.47
  -2   4   2 1066.18    9.36
  -2   4   2 1176.43    8.27
  -2   4   2 1016.37    7.68
   2  -4   2  865.75   10.25
   2  -4   2  912.81    8.49
   2  -4   2 1216.89    9.69
   2  -4   2 1073.57    9.16
   2   4   2  963.05    9.17
   2   4   2 1035.75   11.19
   2   4   2 1082.52    8.95
   2   4   2 1192.69    9.43
  -2  -6  -2  890.10    8.60
  -2  -6  -2 1019.75   11.65
  -2  -6  -2  951.73    9.66
  -2  -6  -2 1154.62   10.56
  -2   6  -2  869.45    9.39
  -2   6  -2 1160.45   10.88
  -2   6  -2  986.40    9.95
   2  -6  -2 1087.01   12.03
   2  -6  -2 1022.91   10.00
   2  -6  -2 1177.61    9.98
   2  -6  -2  980.47    9.19
   2   6  -2  908.08   10.95
   2   6  -2  974.18    9.33
   2   6  -2 1168.67   10.31
  -2  -6   2  882.00   10.88
  -2  -6   2  962.56    9.26
  -2  -6   2 1181.76   10.22
  -2   6   2 1095.35   12.21
  -2   6   2 1081.89   10.36
  -2   6   2 1138.42    9.79
  -2   6   2  980.03    9.05
   2  -6   2 1245.86   11.59
   2  -6   2  847.23    9.35
   2  -6   2 1200.10   10.92
   2  -6   2  967.26    9.87
   2   6   2  941.76    8.91
   2   6   2  908.90    9.07
   2   6   2 1048.88   11.95
   2   6   2 1000.72    9.77
   2   6   2 1166.34   10.62
  -2  -8  -2  325.72    5.25
  -2  -8  -2  363.59    7.50
  -2  -8  -2  346.87    6.63
  -2  -8  -2  391.08    6.92
  -2   8  -2  413.88    7.10
  -2   8  -2  296.13    6.13
  -2   8  -2  413.77    7.34
  -2   8  -2  345.69    6.63
   2  -8  -2  382.42    7.67
   2  -8  -2  375.82    6.72
   2  -8  -2  409.94    6.80
   2  -8  -2  327.42    6.16
   2   8  -2  310.14    6.87
   2   8  -2  343.74    6.40
   2   8  -2  405.97    6.99
  -2  -8   2  424.97    4.56
  -2  -8   2  298.81    6.91
  -2  -8   2  427.68    7.85
  -2  -8   2  339.74    6.37
  -2  -8   2  406.36    6.88
  -2   8   2  371.41    7.71
  -2   8   2  291.30    2.61
  -2   8   2  386.68    6.89
  -2   8   2  408.22    6.81
   2  -8   2  434.92    7.19
   2  -8   2  301.08    6.34
   2  -8   2  421.61    7.27
   2  -8   2  350.93    6.73
   2   8   2  348.03    5.50
   2   8   2  319.34    6.23
   2   8   2  381.26    7.72
   2   8   2  346.47    6.49
   2   8   2  406.97    7.11
  -2 -10  -2  222.03    4.42
  -2 -10  -2  197.51    5.63
  -2 -10  -2  241.42    6.49
  -2 -10  -2  210.65    5.74
  -2 -10  -2  258.84    6.25
  -2  10  -2  275.16    6.12
  -2  10  -2  196.23    5.51
  -2  10  -2  260.34    6.44
  -2  10  -2  221.66    5.90
   2 -10  -2  250.63    6.62
   2 -10  -2  242.46    5.95
   2 -10  -2  263.41    6.14
   2 -10  -2  212.36    5.60
   2  10  -2  202.29    5.97
   2  10  -2  210.84    5.61
   2  10  -2  270.25    6.42
  -2 -10   2  271.80    4.02
  -2 -10   2  193.56    5.93
  -2 -10   2  265.54    6.69
  -2 -10   2  217.76    5.71
  -2 -10   2  266.53    6.26
  -2  10   2  257.47    6.81
  -2  10   2  203.49    6.26
  -2  10   2  252.94    6.16
  -2  10   2  222.84    5.62
  -2  10   2  262.71    6.15
   2 -10   2  271.10    5.99
   2 -10   2  189.19    5.70
   2 -10   2  277.78    6.54
   2 -10   2  233.15    6.09
   2  10   2  237.12    4.65
   2  10   2  201.13    5.67
   2  10   2  252.62    6.74
   2  10   2  225.10    5.81
   2  10   2  268.51    6.41
  -2 -12  -2  282.19    5.10
  -2 -12  -2  269.85    7.07
  -2 -12  -2  308.63    7.89
  -2 -12  -2  289.13    7.28
  -2 -12  -2  336.33    7.73
  -2  12  -2  357.37    7.30
  -2  12  -2  250.40    6.82
  -2  12  -2  343.11    8.01
  -2  12  -2  292.55    7.32
   2 -12  -2  324.82    8.02
   2 -12  -2  326.58    7.44
   2 -12  -2  338.22    7.61
   2 -12  -2  270.18    6.91
   2  12  -2  347.79    5.10
   2  12  -2  257.05    7.24
   2  12  -2  279.83    7.04
   2  12  -2  343.66    7.89
  -2 -12   2  354.31    5.09
  -2 -12   2  250.95    7.20
  -2 -12   2  349.55    8.29
  -2 -12   2  275.40    7.01
  -2 -12   2  343.88    7.74
  -2  12   2  325.46    8.17
  -2  12   2  267.10    7.35
  -2  12   2  327.67    7.58
  -2  12   2  280.96    6.90
  -2  12   2  335.97    7.61
   2 -12   2  362.76    7.25
   2 -12   2  252.28    7.12
   2 -12   2  357.31    8.50
   2 -12   2  345.97    7.90
   2 -12   2  280.31    7.23
   2  12   2  321.95    7.76
   2  12   2  302.70    5.37
   2  12   2  263.38    6.94
   2  12   2  328.13    8.18
   2  12   2  299.22    7.25
   2  12   2  326.06    7.67
  -2 -14  -2   69.26    2.77
  -2 -14  -2   61.32    3.90
  -2 -14  -2   79.62    4.34
  -2 -14  -2   69.05    4.08
  -2 -14  -2   84.03    4.41
  -2  14  -2   83.31    3.92
  -2  14  -2   64.86    3.95
  -2  14  -2   80.11    4.48
  -2  14  -2   70.45    4.16
   2 -14  -2   81.29    4.42
   2 -14  -2   80.91    4.05
   2 -14  -2   77.92    4.24
   2 -14  -2   68.96    4.05
   2  14  -2   85.39    2.92
   2  14  -2   66.02    4.12
   2  14  -2   65.19    3.91
   2  14  -2   84.89    4.54
  -2 -14   2   87.39    2.90
  -2 -14   2   59.33    3.96
  -2 -14   2   90.81    4.75
  -2 -14   2   82.25    4.36
  -2  14   2   78.20    4.49
  -2  14   2   68.44    4.28
  -2  14   2   81.01    4.36
  -2  14   2   70.27    3.92
  -2  14   2   80.57    4.31
   2 -14   2   89.82    3.94
   2 -14   2   59.69    3.96
   2 -14   2   87.12    4.71
   2 -14   2   87.36    4.55
   2 -14   2   71.53    4.20
   2  14   2   84.05    4.37
   2  14   2   74.91    2.94
   2  14   2   66.35    4.31
   2  14   2   81.55    4.51
   2  14   2   70.04    4.02
   2  14   2   82.19    4.41
  -2 -16  -2  376.11    6.31
  -2 -16  -2  345.17    9.26
  -2 -16  -2  349.84    9.24
  -2 -16  -2  449.48   10.26
  -2  16  -2  468.03    9.25
  -2  16  -2  427.35   10.21
   2 -16  -2  422.50    9.71
   2 -16  -2  442.89   10.07
   2 -16  -2  353.68    9.16
   2  16  -2  451.07    7.04
   2  16  -2  440.65   10.75
   2  16  -2  361.45    9.20
   2  16  -2  435.09   10.27
  -2 -16   2  444.97    6.91
  -2 -16   2  305.74    8.99
  -2  16   2  436.73   10.46
  -2  16   2  421.12    9.92
  -2  16   2  449.77   10.23
   2 -16   2  463.20    9.04
   2 -16   2  313.52    8.95
   2 -16   2  373.89    9.57
   2  16   2  421.18    9.75
   2  16   2  323.59    8.86
   2  16   2  419.46   10.51
   2  16   2  449.01   10.37
  -2 -18  -2  162.34    4.44
  -2 -18  -2  150.51    6.89
  -2 -18  -2  153.82    6.71
  -2 -18  -2  192.67    7.30
  -2  18  -2  206.41    6.64
  -2  18  -2  158.40    6.68
  -2  18  -2  188.96    7.47
   2 -18  -2  202.08    7.42
   2 -18  -2  162.60    6.81
   2  18  -2  201.72    5.19
   2  18  -2  195.73    7.63
   2  18  -2  156.77    6.63
   2  18  -2  198.89    7.59
  -2 -18   2  196.52    5.05
  -2 -18   2  140.12    6.59
  -2 -18   2  164.95    6.87
  -2  18   2  191.59    7.27
  -2  18   2  183.40    6.99
  -2  18   2  193.38    7.32
   2 -18   2  200.80    6.34
   2 -18   2  133.29    6.47
   2 -18   2  161.52    6.87
   2  18   2  201.03    7.18
   2  18   2  189.19    7.67
   2  18   2  199.09    7.52
  -2 -20  -2   24.18    2.18
  -2 -20  -2   20.54    3.52
  -2 -20  -2   21.75    3.39
  -2 -20  -2   34.00    3.76
  -2  20  -2   32.51    3.17
  -2  20  -2   32.31    3.96
   2 -20  -2   21.52    0.91
   2 -20  -2   24.97    0.99
   2 -20  -2   21.64    3.47
   2 -20  -2   29.92    3.65
   2 -20  -2   22.62    3.46
   2  20  -2   28.69    2.45
   2  20  -2   28.44    3.52
   2  20  -2   25.46    3.64
   2  20  -2   30.95    3.81
  -2 -20   2   33.30    2.48
  -2 -20   2   18.46    3.31
  -2 -20   2   29.52    3.94
  -2  20   2   28.42    3.24
  -2  20   2   29.47    3.96
  -2  20   2   31.47    3.75
   2 -20   2   30.93    2.89
   2 -20   2   19.08    3.64
   2 -20   2   22.43    3.52
   2  20   2   28.56    3.32
   2  20   2   24.80    3.74
   2  20   2   33.25    3.87
  -2 -22  -2   37.09    2.60
  -2 -22  -2   33.94    4.40
  -2  22  -2   51.25    4.11
  -2  22  -2   43.93    4.68
   2 -22  -2   34.08    1.31
   2 -22  -2   38.86    1.44
   2 -22  -2   39.73    4.40
   2 -22  -2   36.49    3.90
   2  22  -2   50.18    3.25
   2  22  -2   48.98    4.92
   2  22  -2   53.10    4.90
  -2 -22   2   45.32    2.99
  -2 -22   2   36.06    4.41
  -2 -22   2   38.55    3.97
  -2  22   2   45.51    4.46
  -2  22   2   48.27    4.75
  -2  22   2   45.80    4.51
   2 -22   2   50.94    4.20
   2 -22   2   28.30    4.01
   2 -22   2   42.14    4.52
   2  22   2   45.72    3.90
   2  22   2   46.09    4.44
   2  22   2   49.01    4.65
  -2 -24  -2   26.67    2.45
  -2 -24  -2   18.73    3.53
  -2  24  -2   33.52    3.60
  -2  24  -2   34.82    4.74
   2 -24  -2   19.54    1.20
   2 -24  -2   24.83    1.40
   2 -24  -2   21.04    3.94
   2 -24  -2   21.83    3.82
   2  24  -2   31.10    2.94
   2  24  -2   26.13    4.15
   2  24  -2   34.97    4.89
  -2 -24   2   27.52    2.61
  -2 -24   2   19.01    3.59
  -2 -24   2   23.58    4.01
  -2  24   2   30.96    4.33
  -2  24   2   24.99    4.07
  -2  24   2   26.95    4.20
   2 -24   2   19.89    4.38
   2 -24   2   29.14    4.34
   2  24   2   27.60    3.85
   2  24   2   25.63    4.12
   2  24   2   27.26    4.34
  -2 -26  -2   18.50    2.37
  -2 -26  -2   11.44    3.66
  -2 -26  -2   20.55    3.97
  -2  26  -2   23.08    3.43
  -2  26  -2   26.00    4.52
   2 -26  -2   16.28    1.24
   2 -26  -2   16.85    1.35
   2 -26  -2   15.83    3.81
   2 -26  -2   14.86    3.59
   2  26  -2   19.68    2.78
   2  26  -2   18.64    3.78
   2  26  -2   19.18    4.00
  -2 -26   2   21.73    2.56
  -2 -26   2   14.04    3.52
  -2 -26   2   16.19    3.61
  -2  26   2   20.02    3.53
  -2  26   2   21.00    3.87
  -2  26   2   24.71    4.27
   2 -26   2   18.24    3.91
   2 -26   2   20.72    4.03
   2  26   2   19.82    3.29
   2  26   2   17.74    3.66
   2  26   2   21.98    4.05
  -2 -28  -2   26.17    2.66
  -2 -28  -2   21.21    4.58
  -2 -28  -2   29.28    4.85
  -2  28  -2   37.89    4.10
  -2  28  -2   35.49    5.35
   2 -28  -2   22.78    1.48
   2 -28  -2   26.10    1.66
   2 -28  -2   20.06    4.33
   2 -28  -2   27.72    4.76
   2  28  -2   33.61    3.43
   2  28  -2   28.92    5.07
   2  28  -2   32.28    5.20
  -2 -28   2   31.48    3.12
  -2 -28   2   22.01    4.90
  -2 -28   2   28.01    4.77
  -2  28   2   29.44    4.57
  -2  28   2   28.12    4.94
  -2  28   2   31.97    5.14
   2 -28   2   26.41    5.34
   2 -28   2   33.25    5.12
   2  28   2   37.83    4.44
   2  28   2   29.18    4.82
   2  28   2   35.02    5.27
  -2 -30  -2   76.55    7.82
  -2 -30  -2   83.32    6.78
  -2  30  -2   98.70    6.20
  -2  30  -2   98.55    7.86
   2 -30  -2   77.07    2.55
   2 -30  -2   76.33    7.65
   2 -30  -2   83.18    7.22
   2  30  -2  107.19    5.66
   2  30  -2   93.23    7.88
   2  30  -2   94.85    7.69
  -2 -30   2   78.26    8.83
  -2 -30   2   72.00    6.74
  -2  30   2  103.70    6.96
  -2  30   2   97.25    7.72
  -2  30   2  104.01    7.87
   2 -30   2   73.73    8.68
   2 -30   2   86.10    7.25
   2  30   2   96.01    6.66
   2  30   2   99.83    8.02
   2  30   2  100.00    7.75
  -2 -32  -2    0.71    2.48
  -2 -32  -2    1.05    2.89
  -2  32  -2   -0.04    2.35
  -2  32  -2    2.13    3.24
   2 -32  -2    0.83    2.31
   2 -32  -2    0.81    2.87
   2  32  -2    2.22    2.01
   2  32  -2    3.43    2.80
   2  32  -2    3.43    3.19
  -2 -32   2   -0.66    2.96
  -2 -32   2    2.76    3.07
  -2  32   2    1.80    2.65
  -2  32   2   -1.16    3.06
  -2  32   2    4.57    3.27
   2 -32   2    0.15    3.25
   2 -32   2    2.06    2.99
   2  32   2    3.30    2.57
   2  32   2   -0.05    3.15
   2  32   2    0.55    2.80
  -2 -34  -2   16.43    4.81
  -2 -34  -2   16.58    4.75
  -2  34  -2   18.09    3.72
  -2  34  -2   18.59    5.06
   2 -34  -2   15.57    4.24
   2 -34  -2   13.28    4.28
   2  34  -2   18.10    3.35
   2  34  -2   22.26    5.44
  -2 -34   2    8.36    5.15
  -2 -34   2   22.93    5.07
  -2  34   2   18.15    4.30
  -2  34   2   16.24    4.71
  -2  34   2   20.87    5.10
   2 -34   2    6.63    3.85
   2 -34   2   16.47    4.56
   2  34   2   16.95    3.93
   2  34   2   17.21    4.50
   2  34   2   18.72    5.02
  -2 -36  -2    1.25    3.35
  -2 -36  -2    0.95    3.08
  -2  36  -2   -1.36    2.02
  -2  36  -2    1.47    3.40
   2 -36  -2    6.00    3.59
   2 -36  -2   -2.70    2.76
   2  36  -2    1.08    2.06
   2  36  -2   -2.13    3.11
  -2 -36   2   -1.48    3.49
  -2 -36   2   -4.70    2.29
  -2  36   2    1.07    2.67
  -2  36   2   -2.27    3.09
  -2  36   2   -3.28    3.04
   2 -36   2   -7.53    4.02
   2 -36   2    0.67    3.06
   2  36   2   -0.88    2.28
   2  36   2   -0.69    3.78
   2  36   2    1.77    3.54
  -2 -38  -2    2.90    2.83
  -2 -38  -2   -1.34    3.13
  -2  38  -2    2.02    2.92
  -2  38  -2    4.26    4.14
   2 -38  -2    5.35    3.07
   2 -38  -2   -0.82    3.19
   2  38  -2    1.18    3.85
  -2 -38   2   -7.88    5.01
  -2 -38   2    5.70    3.78
  -2  38   2    1.31    3.02
  -2  38   2    4.38    3.22
  -2  38   2    4.28    3.81
   2 -38   2   -0.24    1.66
   2 -38   2   -4.01    4.71
   2 -38   2    1.61    3.58
   2  38   2    3.04    2.85
   2  38   2    5.42    4.41
   2  38   2    7.56    4.42
  -2 -40  -2    2.96    3.83
  -2 -40  -2    3.23    4.05
  -2  40  -2   -4.03    2.27
  -2  40  -2    0.50    3.98
   2 -40  -2   -0.49    3.67
   2  40  -2   -0.34    3.87
  -2 -40   2   -3.06    3.81
  -2 -40   2   -3.52    2.87
  -2  40   2    1.75    2.47
  -2  40   2    0.59    3.93
  -2  40   2    4.24    4.04
   2 -40   2   -2.00    4.94
   2 -40   2   -1.89    3.18
   2  40   2   -0.47    2.51
   2  40   2   -0.91    4.10
   2  40   2   -0.78    3.38
  -2 -42  -2    9.04    4.60
  -2 -42  -2    4.29    4.30
  -2  42  -2    2.74    4.30
   2 -42  -2    8.77    4.78
   2  42  -2   -0.12    4.24
  -2 -42   2   -7.07    5.38
  -2 -42   2    6.56    4.56
  -2  42   2    2.66    3.52
  -2  42   2    1.50    4.29
  -2  42   2    3.86    4.31
   2 -42   2   -0.29    3.85
   2 -42   2    5.67    4.41
   2  42   2    5.61    3.54
   2  42   2    4.52    4.79
   2  42   2    2.06    4.12
  -2 -44  -2    5.31    3.96
  -2 -44  -2    0.48    4.18
  -2  44  -2    0.37    4.21
   2 -44  -2    0.66    4.42
   2  44  -2   -1.84    4.30
  -2 -44   2   -7.23    3.78
  -2 -44   2   -0.83    3.82
  -2  44   2   -3.26    2.69
  -2  44   2   -3.31    2.62
  -2  44   2    0.17    4.04
   2 -44   2   -4.23    3.48
   2 -44   2   -1.17    4.08
   2  44   2    0.66    3.11
   2  44   2    0.32    5.00
   2  44   2   -1.24    4.27
  -4   0  -2    0.01    0.78
  -4   0  -2   -0.55    0.80
  -4   0  -2   -1.06    0.63
   4   0  -2    0.27    0.57
   4   0  -2   -0.09    0.63
   4   0  -2   -0.16    0.59
  -4   0   2    0.88    0.64
  -4   0   2    0.06    0.55
  -4   0   2    0.29    0.60
   4   0   2    0.87    0.71
   4   0   2   -0.06    0.20
   4   0   2    0.11    0.73
   4   0   2   -0.63    0.72
   4   0   2   -0.39    0.69
  -4  -2  -2 1283.21   12.44
  -4  -2  -2 1338.21   11.98
  -4  -2  -2 1401.55   11.76
  -4  -2  -2 1470.72   11.96
  -4   2  -2 1187.19   12.40
  -4   2  -2 1226.94    7.13
  -4   2  -2 1460.20   12.08
  -4   2  -2 1381.95   11.67
   4  -2  -2 1523.51   12.71
   4  -2  -2 1495.89   10.41
   4  -2  -2 1349.30    9.97
   4   2  -2 1459.03    9.82
   4   2  -2 1415.62   10.25
   4   2  -2 1462.27   10.52
  -4  -2   2 1506.66   10.02
  -4  -2   2 1386.64   10.08
  -4  -2   2 1434.38   10.25
  -4   2   2 1609.68   13.17
  -4   2   2 1312.69    8.35
  -4   2   2 1302.79   11.38
  -4   2   2 1466.88   10.24
  -4   2   2 1336.14    9.77
   4  -2   2 1198.81   12.60
   4  -2   2 1169.49    6.98
   4  -2   2 1541.46   12.25
   4  -2   2 1429.08   11.88
   4   2   2 1293.34   12.63
   4   2   2 1274.24    7.03
   4   2   2 1297.59   12.97
   4   2   2 1481.12   11.93
   4   2   2 1503.32   12.11
  -4  -4  -2   11.02    1.35
  -4  -4  -2   10.26    1.65
  -4  -4  -2    9.69    1.41
  -4  -4  -2   11.70    1.54
  -4   4  -2    8.65    1.52
  -4   4  -2    9.50    1.04
  -4   4  -2   10.95    1.53
  -4   4  -2   10.78    1.50
   4  -4  -2   14.88    1.69
   4  -4  -2   10.59    1.04
   4  -4  -2    9.19    1.38
   4  -4  -2   11.59    1.39
   4  -4  -2   11.23    1.38
   4   4  -2   10.26    1.33
   4   4  -2   11.38    1.33
  -4  -4   2   11.73    0.90
  -4  -4   2    5.94    1.16
  -4  -4   2   14.82    1.44
  -4  -4   2   11.50    1.36
  -4  -4   2   12.27    1.41
  -4   4   2   11.92    1.45
  -4   4   2   10.29    1.07
  -4   4   2   10.19    1.28
  -4   4   2    9.74    1.27
   4  -4   2   13.95    1.65
   4  -4   2    8.51    1.45
   4  -4   2    8.74    1.11
   4  -4   2   12.71    1.57
   4  -4   2   10.58    1.50
   4   4   2   12.15    1.50
   4   4   2   15.26    1.36
   4   4   2   11.11    1.62
   4   4   2    9.85    1.40
   4   4   2   11.57    1.55
  -4  -6  -2   31.49    2.19
  -4  -6  -2   26.67    1.88
  -4  -6  -2   34.27    2.44
  -4  -6  -2   32.60    2.31
  -4  -6  -2   33.34    2.34
  -4   6  -2   27.65    2.31
  -4   6  -2   28.26    1.82
  -4   6  -2   35.69    2.48
  -4   6  -2   34.21    2.46
   4  -6  -2   35.77    2.53
   4  -6  -2   38.24    1.94
   4  -6  -2   33.46    2.27
   4  -6  -2   35.71    2.26
   4  -6  -2   29.00    2.12
   4   6  -2   30.36    2.33
   4   6  -2   32.89    2.18
   4   6  -2   38.11    2.36
  -4  -6   2   36.20    1.04
  -4  -6   2   28.29    2.48
  -4  -6   2   37.86    2.30
  -4  -6   2   30.46    2.05
  -4  -6   2   35.49    2.20
  -4   6   2   34.87    2.44
  -4   6   2   33.48    1.59
  -4   6   2   36.53    1.92
  -4   6   2   34.78    2.24
  -4   6   2   32.26    2.11
   4  -6   2   40.81    2.77
   4  -6   2   28.27    2.40
   4  -6   2   34.42    2.24
   4  -6   2   37.16    2.45
   4  -6   2   31.29    2.33
   4   6   2   34.55    2.44
   4   6   2   34.35    2.04
   4   6   2   32.82    2.65
   4   6   2   32.40    2.27
   4   6   2   35.20    2.37
  -4  -8  -2  152.86    4.42
  -4  -8  -2  140.34    4.15
  -4  -8  -2  164.98    5.43
  -4  -8  -2  147.50    4.80
  -4  -8  -2  166.99    5.05
  -4   8  -2  184.58    5.44
  -4   8  -2  127.85    4.05
  -4   8  -2  178.89    5.37
  -4   8  -2  151.60    4.88
   4  -8  -2  173.40    5.51
   4  -8  -2  164.60    4.19
   4  -8  -2  182.88    4.99
   4  -8  -2  143.37    4.52
   4   8  -2  132.84    4.82
   4   8  -2  150.41    4.62
   4   8  -2  179.36    5.05
  -4  -8   2  134.96    4.92
  -4  -8   2  189.63    5.25
  -4  -8   2  147.70    4.58
  -4  -8   2  172.13    4.87
  -4   8   2  172.55    5.59
  -4   8   2  161.77    2.77
  -4   8   2  185.77    4.49
  -4   8   2  171.18    4.85
  -4   8   2  148.00    4.45
   4  -8   2  193.93    5.49
   4  -8   2  134.73    4.80
   4  -8   2  130.49    4.36
   4  -8   2  177.24    5.23
   4  -8   2  153.49    4.94
   4   8   2  153.00    4.55
   4   8   2  138.13    4.09
   4   8   2  163.11    5.40
   4   8   2  161.68    4.94
   4   8   2  188.95    5.37
  -4 -10  -2  156.39    4.59
  -4 -10  -2  141.80    4.67
  -4 -10  -2  171.14    5.75
  -4 -10  -2  148.01    5.18
  -4 -10  -2  178.95    5.61
  -4  10  -2  183.37    5.76
  -4  10  -2  131.08    4.48
  -4  10  -2  179.09    5.76
  -4  10  -2  159.94    5.38
   4 -10  -2  171.99    5.84
   4 -10  -2  172.89    4.82
   4 -10  -2  179.47    5.36
   4 -10  -2  149.72    4.99
   4  10  -2  135.74    5.14
   4  10  -2  178.41    5.58
   4  10  -2  152.71    5.02
   4  10  -2  176.97    5.50
  -4 -10   2  134.44    5.20
  -4 -10   2  185.22    5.67
  -4 -10   2  162.63    5.22
  -4 -10   2  182.84    5.51
  -4  10   2  176.09    6.02
  -4  10   2  149.40    2.02
  -4  10   2  180.12    5.01
  -4  10   2  181.04    5.42
  -4  10   2  150.29    4.89
   4 -10   2  191.07    5.65
   4 -10   2  130.72    4.80
   4 -10   2  140.24    5.04
   4 -10   2  172.99    5.56
   4 -10   2  150.97    5.29
   4  10   2  166.17    4.78
   4  10   2  137.77    4.51
   4  10   2  164.26    5.74
   4  10   2  159.79    5.27
   4  10   2  173.29    5.58
  -4 -12  -2  387.73    7.18
  -4 -12  -2  370.20    7.97
  -4 -12  -2  423.45    9.55
  -4 -12  -2  386.88    8.81
  -4 -12  -2  469.29    9.53
  -4  12  -2  477.21    9.44
  -4  12  -2  328.84    7.72
  -4  12  -2  473.46    9.82
  -4  12  -2  396.81    8.89
   4 -12  -2  452.11    9.83
   4 -12  -2  441.22    8.27
   4 -12  -2  483.07    9.36
   4 -12  -2  391.18    8.61
   4  12  -2  361.84    8.83
   4  12  -2  467.66    9.74
   4  12  -2  401.54    8.66
   4  12  -2  451.81    9.33
  -4 -12   2  434.09    3.70
  -4 -12   2  341.18    8.66
  -4 -12   2  484.29    9.73
  -4 -12   2  389.15    8.58
  -4 -12   2  469.56    9.31
  -4  12   2  452.55    9.94
  -4  12   2  367.16    9.07
  -4  12   2  463.79    8.60
  -4  12   2  448.63    9.08
  -4  12   2  407.21    8.58
   4 -12   2  514.65    9.62
   4 -12   2  338.52    7.97
   4 -12   2  353.02    8.32
   4 -12   2  471.92    9.63
   4 -12   2  386.56    8.85
   4  12   2  417.95    7.55
   4  12   2  337.20    7.47
   4  12   2  434.27    9.77
   4  12   2  411.36    8.89
   4  12   2  459.11    9.52
  -4 -14  -2  183.56    5.15
  -4 -14  -2  158.53    5.99
  -4 -14  -2  165.73    6.33
  -4 -14  -2  214.74    7.00
  -4  14  -2  218.20    6.68
  -4  14  -2  144.73    5.55
  -4  14  -2  211.17    7.19
  -4  14  -2  173.84    6.39
   4 -14  -2  197.99    6.10
   4 -14  -2  217.40    6.87
   4 -14  -2  173.53    6.28
   4  14  -2  217.02    3.42
   4  14  -2  212.57    7.20
   4  14  -2  178.01    6.28
   4  14  -2  208.42    6.95
  -4 -14   2  195.29    3.21
  -4 -14   2  149.83    6.16
  -4 -14   2  224.82    7.21
  -4 -14   2  177.92    6.38
  -4  14   2  209.20    7.18
  -4  14   2  159.01    7.20
  -4  14   2  213.26    6.48
  -4  14   2  207.49    6.76
  -4  14   2  187.48    7.34
   4 -14   2  220.45    6.66
   4 -14   2  149.10    5.58
   4 -14   2  156.76    6.08
   4 -14   2  211.85    7.01
   4 -14   2  178.53    6.56
   4  14   2  199.36    6.48
   4  14   2  191.21    5.41
   4  14   2  149.27    5.60
   4  14   2  199.58    7.10
   4  14   2  202.10    6.89
  -4 -16  -2  135.87    4.66
  -4 -16  -2  118.59    5.80
  -4 -16  -2  123.23    5.87
  -4 -16  -2  159.43    6.45
  -4  16  -2  166.27    6.24
  -4  16  -2  155.98    6.62
  -4  16  -2  131.21    5.96
   4 -16  -2  139.06    5.56
   4 -16  -2  151.97    6.21
   4 -16  -2  133.40    5.94
   4  16  -2  156.60    3.45
   4  16  -2  148.08    6.51
   4  16  -2  123.03    5.68
   4  16  -2  147.49    6.32
  -4 -16   2  147.16    3.30
  -4 -16   2  116.87    6.01
  -4 -16   2  122.89    5.73
  -4  16   2  164.80    6.86
  -4  16   2  153.43    6.00
  -4  16   2  153.74    6.31
   4 -16   2  168.97    6.12
   4 -16   2  110.61    5.00
   4 -16   2  118.55    6.16
   4 -16   2  131.80    6.07
   4  16   2  140.92    5.77
   4  16   2  146.06    4.81
   4  16   2  107.30    5.25
   4  16   2  148.03    6.69
   4  16   2  157.27    6.52
  -4 -18  -2  121.12    4.54
  -4 -18  -2  101.96    5.87
  -4 -18  -2  113.16    5.99
  -4 -18  -2  136.10    6.37
  -4  18  -2  152.54    6.28
  -4  18  -2  136.77    6.58
  -4  18  -2  113.97    5.76
   4 -18  -2  144.52    6.49
   4 -18  -2  109.28    5.81
   4  18  -2  142.42    3.76
   4  18  -2  137.67    6.72
   4  18  -2  111.77    5.75
   4  18  -2  142.30    6.65
  -4 -18   2  134.19    3.59
  -4 -18   2   99.22    5.68
  -4 -18   2  115.78    5.94
  -4  18   2  138.90    6.65
  -4  18   2  136.11    6.11
  -4  18   2  136.64    6.38
   4 -18   2  143.96    5.92
   4 -18   2   99.04    4.93
   4 -18   2  105.80    6.39
   4 -18   2  116.49    5.93
   4  18   2  136.03    5.92
   4  18   2  133.48    6.75
   4  18   2  142.25    6.62
  -4 -20  -2   67.66    3.66
  -4 -20  -2   59.77    4.78
  -4 -20  -2   61.74    4.64
  -4  20  -2   78.12    4.89
  -4  20  -2   78.78    5.55
   4 -20  -2   76.16    5.21
   4 -20  -2   60.23    4.80
   4  20  -2   83.45    3.26
   4  20  -2   77.99    5.65
   4  20  -2   80.28    5.55
  -4 -20   2   73.44    3.00
  -4 -20   2   55.01    4.68
  -4 -20   2   61.21    4.82
  -4  20   2   74.41    5.07
  -4  20   2   78.06    5.15
  -4  20   2   77.15    5.26
   4 -20   2   55.36    3.93
   4 -20   2   58.68    5.74
   4 -20   2   62.48    4.97
   4  20   2   75.27    4.73
   4  20   2   79.37    5.73
   4  20   2   78.20    5.40
  -4 -22  -2    8.94    1.93
  -4 -22  -2    5.80    2.89
  -4 -22  -2    7.40    2.54
  -4  22  -2   10.88    2.60
  -4  22  -2    9.93    2.94
   4 -22  -2    8.78    2.75
   4  22  -2   10.41    1.69
   4  22  -2    7.93    2.90
   4  22  -2   10.48    2.99
  -4 -22   2    9.23    1.54
  -4 -22   2    5.10    2.71
  -4  22   2   10.17    2.62
  -4  22   2    9.79    2.53
  -4  22   2   11.75    2.98
   4 -22   2    5.97    2.00
   4 -22   2    6.94    3.19
   4 -22   2    7.94    2.73
   4  22   2    6.44    2.12
   4  22   2    9.47    2.67
   4  22   2    8.87    2.76
  -4 -24  -2  117.37    4.93
  -4 -24  -2  103.78    6.70
  -4 -24  -2  114.77    7.08
  -4  24  -2  134.38    6.66
  -4  24  -2  137.55    7.79
   4 -24  -2  105.37    6.79
   4  24  -2  140.55    4.81
   4  24  -2  139.15    7.94
   4  24  -2  124.42    7.14
  -4 -24   2  125.39    4.49
  -4 -24   2   99.66    7.37
  -4  24   2  136.90    7.55
  -4  24   2  123.13    7.04
  -4  24   2  141.84    7.69
   4 -24   2   95.08    5.31
   4 -24   2   93.95    6.87
   4 -24   2  111.07    7.03
   4  24   2  127.98    6.50
   4  24   2  122.71    7.24
   4  24   2  131.58    7.50
  -4 -26  -2   13.11    2.39
  -4 -26  -2   10.99    3.73
  -4 -26  -2    8.61    3.08
  -4  26  -2   14.58    3.13
  -4  26  -2   11.78    3.55
   4 -26  -2   11.73    3.36
   4  26  -2   12.56    2.06
   4  26  -2   11.46    3.24
   4  26  -2   12.78    3.67
  -4 -26   2   13.73    2.07
  -4 -26   2    9.76    3.12
  -4 -26   2   12.50    3.42
  -4  26   2   13.42    3.31
  -4  26   2   12.35    3.38
  -4  26   2   10.10    3.29
   4 -26   2    9.93    2.34
   4 -26   2    7.53    3.13
   4 -26   2   12.40    3.38
   4  26   2   12.80    2.97
   4  26   2    9.49    3.09
   4  26   2   14.85    3.60
  -4 -28  -2   -1.33    1.37
  -4 -28  -2   -1.93    2.13
  -4  28  -2   -0.85    1.90
  -4  28  -2   -0.63    2.57
   4 -28  -2   -2.36    1.94
   4  28  -2    0.19    1.36
   4  28  -2   -1.58    2.50
   4  28  -2   -1.37    2.19
  -4 -28   2    2.58    2.80
  -4 -28   2    1.13    2.37
  -4  28   2    0.65    1.78
  -4  28   2    0.03    2.42
  -4  28   2   -0.45    2.26
   4 -28   2    0.84    1.62
   4 -28   2    0.26    2.70
   4 -28   2    2.53    2.69
   4  28   2    1.31    2.03
   4  28   2    0.79    2.01
   4  28   2    1.24    2.61
  -4 -30  -2   -2.00    2.29
  -4  30  -2    2.29    2.27
  -4  30  -2    0.03    2.71
   4 -30  -2    0.32    2.74
   4  30  -2    0.70    1.53
   4  30  -2   -2.41    1.76
   4  30  -2    3.81    3.28
  -4 -30   2    0.72    2.93
  -4 -30   2   -0.22    2.45
  -4  30   2   -2.15    2.14
  -4  30   2    0.93    2.07
  -4  30   2    1.02    2.78
   4 -30   2   -0.28    1.34
   4 -30   2   -0.48    2.74
   4 -30   2   -0.25    2.65
   4  30   2    0.35    1.88
   4  30   2    0.80    2.27
   4  30   2    1.48    2.85
  -4 -32  -2   11.03    4.37
  -4 -32  -2    9.14    3.82
  -4  32  -2   14.36    3.62
  -4  32  -2   16.14    4.67
   4 -32  -2   13.55    4.29
   4  32  -2   12.46    2.55
   4  32  -2    8.23    3.93
   4  32  -2   13.71    3.96
  -4 -32   2    8.72    4.77
  -4 -32   2   12.53    4.05
  -4  32   2   13.07    3.98
  -4  32   2   10.90    4.00
  -4  32   2   14.27    4.34
   4 -32   2   10.63    2.68
   4 -32   2    8.34    3.74
   4 -32   2   14.11    4.28
   4  32   2   14.85    3.52
   4  32   2    8.69    3.57
   4  32   2   16.28    4.51
  -4 -34  -2    2.65    3.76
  -4 -34  -2    4.55    3.50
  -4  34  -2    5.07    2.95
  -4  34  -2    8.56    4.24
   4 -34  -2    0.42    3.18
   4  34  -2    8.39    2.40
   4  34  -2    7.66    3.49
   4  34  -2   15.49    4.75
  -4 -34   2    2.54    4.90
  -4 -34   2    7.56    3.23
  -4  34   2    9.88    3.37
  -4  34   2    8.72    3.91
  -4  34   2   10.06    4.06
   4 -34   2    7.02    2.48
   4 -34   2    6.12    3.68
   4 -34   2    7.07    3.78
   4  34   2   10.23    3.35
   4  34   2    1.49    3.55
   4  34   2    8.96    4.05
  -4 -36  -2    5.46    3.99
  -4 -36  -2    1.34    3.23
  -4  36  -2    1.72    2.59
  -4  36  -2    4.66    3.49
   4 -36  -2    5.18    3.65
   4  36  -2    2.76    3.04
   4  36  -2    6.66    4.09
  -4 -36   2   -2.20    3.45
  -4 -36   2   -0.95    2.79
  -4  36   2    3.92    3.36
  -4  36   2    1.22    2.54
  -4  36   2    4.83    3.93
   4 -36   2    4.86    2.41
   4 -36   2    0.66    4.37
   4 -36   2    1.35    3.19
   4  36   2   -0.13    2.29
   4  36   2    4.74    3.36
   4  36   2    3.77    3.84
  -4 -38  -2    6.34    3.40
  -4 -38  -2    3.31    3.79
  -4  38  -2    4.17    3.19
  -4  38  -2    9.13    4.68
   4 -38  -2    2.93    3.90
   4  38  -2    4.98    4.05
  -4 -38   2   -5.12    5.23
  -4 -38   2   -0.89    3.07
  -4  38   2    2.72    3.26
  -4  38   2    2.13    3.71
  -4  38   2    6.72    4.19
   4 -38   2    4.48    2.49
   4 -38   2   -1.04    4.55
   4 -38   2    6.11    4.02
   4  38   2    4.31    2.97
   4  38   2    5.26    4.58
   4  38   2    4.95    4.10
  -4 -40  -2    3.61    3.28
  -4 -40  -2    5.33    4.09
  -4  40  -2   -0.07    2.80
  -4  40  -2   -2.53    3.63
   4 -40  -2    7.32    4.36
   4  40  -2    6.25    4.60
  -4 -40   2   -6.24    3.67
  -4 -40   2    3.72    3.80
  -4  40   2    4.09    3.51
  -4  40   2    2.14    3.91
  -4  40   2    3.45    4.13
   4 -40   2   -1.94    4.38
   4 -40   2    2.04    3.76
   4  40   2    0.61    2.74
   4  40   2    4.98    4.57
   4  40   2    3.51    4.29
  -4 -42  -2    8.05    4.54
  -4 -42  -2    1.37    4.19
  -4  42  -2    0.98    3.17
  -4  42  -2    1.63    4.54
   4 -42  -2   -1.32    3.85
   4  42  -2    1.03    4.41
  -4 -42   2  -12.36    5.34
  -4 -42   2   -0.11    3.52
  -4  42   2    5.26    3.94
  -4  42   2   -0.85    3.90
  -4  42   2    3.02    4.56
   4 -42   2    0.14    4.80
   4 -42   2    1.58    3.77
   4  42   2    2.34    2.87
   4  42   2    0.64    3.35
   4  42   2   -0.91    3.82
  -4 -44  -2    6.92    4.58
  -4 -44  -2   -3.31    3.40
  -4  44  -2    3.22    5.02
   4 -44  -2    3.28    4.63
   4  44  -2   -0.99    4.49
  -4 -44   2   -8.74    3.89
  -4 -44   2   -0.21    4.03
  -4  44   2    0.49    2.76
  -4  44   2    0.43    3.05
  -4  44   2    2.92    4.68
   4 -44   2   -1.65    4.69
   4 -44   2    2.46    4.50
   4  44   2    0.01    4.81
   4  44   2   -2.27    4.22
  -6   0  -2 1433.89   14.97
  -6   0  -2 1674.30   15.18
  -6   0  -2 1628.31   14.82
   6   0  -2 1765.85   13.57
   6   0  -2 1683.01   13.54
   6   0  -2 1625.76   13.47
  -6   0   2 1920.45   14.28
  -6   0   2 1749.46   15.32
  -6   0   2 1617.67   13.25
  -6   0   2 1594.59   13.10
   6   0   2 1397.58   14.94
   6   0   2 1545.28   12.43
   6   0   2 1717.75   15.16
   6   0   2 1636.97   14.93
  -6  -2  -2  448.73    8.36
  -6  -2  -2  455.27    7.12
  -6  -2  -2  483.79    8.31
  -6  -2  -2  484.72    8.24
  -6   2  -2  430.01    8.29
  -6   2  -2  412.48    3.86
  -6   2  -2  496.08    8.47
  -6   2  -2  475.89    8.20
   6  -2  -2  552.45    8.35
   6  -2  -2  504.40    7.59
   6  -2  -2  485.45    7.56
   6   2  -2  543.26    6.77
   6   2  -2  498.74    7.58
   6   2  -2  493.98    7.61
  -6  -2   2  567.14    6.95
  -6  -2   2  561.84    5.94
  -6  -2   2  478.68    7.40
  -6  -2   2  507.33    7.61
  -6   2   2  561.12    8.50
  -6   2   2  525.73    8.01
  -6   2   2  476.33    3.88
  -6   2   2  447.16    6.68
  -6   2   2  506.74    7.61
  -6   2   2  477.44    7.32
   6  -2   2  576.08    9.61
   6  -2   2  426.74    8.38
   6  -2   2  449.53    6.72
   6  -2   2  523.42    8.54
   6  -2   2  514.62    8.56
   6   2   2  451.98    8.51
   6   2   2  457.24    8.36
   6   2   2  520.77    8.49
   6   2   2  515.42    8.53
  -6  -4  -2  249.54    6.34
  -6  -4  -2  246.38    3.24
  -6  -4  -2  254.25    6.39
  -6  -4  -2  268.13    6.41
  -6  -4  -2  270.17    6.38
  -6   4  -2  225.72    6.13
  -6   4  -2  224.82    3.90
  -6   4  -2  278.35    6.59
  -6   4  -2  261.48    6.32
   6  -4  -2  293.91    6.58
   6  -4  -2  245.75    5.14
   6  -4  -2  293.62    6.06
   6  -4  -2  254.03    5.72
   6   4  -2  289.13    4.28
   6   4  -2  267.45    5.85
   6   4  -2  285.18    6.13
  -6  -4   2  315.57    4.50
  -6  -4   2  241.02    6.48
  -6  -4   2  312.94    5.27
  -6  -4   2  267.19    5.83
  -6  -4   2  279.00    5.92
  -6   4   2  304.71    6.78
  -6   4   2  275.93    5.52
  -6   4   2  289.98    3.53
  -6   4   2  283.83    6.00
  -6   4   2  256.83    5.67
   6  -4   2  322.63    7.38
   6  -4   2  234.72    6.42
   6  -4   2  238.17    4.10
   6  -4   2  301.38    6.79
   6  -4   2  272.92    6.50
   6   4   2  264.82    6.69
   6   4   2  228.98    3.03
   6   4   2  257.86    6.48
   6   4   2  276.27    6.40
   6   4   2  252.23    6.21
  -6  -6  -2  238.01    6.24
  -6  -6  -2  209.62    4.00
  -6  -6  -2  251.20    6.64
  -6  -6  -2  236.98    6.31
  -6  -6  -2  249.87    6.40
  -6   6  -2  285.62    7.37
  -6   6  -2  203.37    6.00
  -6   6  -2  204.48    4.49
  -6   6  -2  262.41    6.69
  -6   6  -2  224.97    6.14
   6  -6  -2  272.77    6.83
   6  -6  -2  245.54    3.99
   6  -6  -2  231.56    5.28
   6  -6  -2  278.97    6.24
   6  -6  -2  232.58    5.85
   6   6  -2  258.07    3.19
   6   6  -2  237.99    5.84
   6   6  -2  261.14    6.19
  -6  -6   2  289.65    3.40
  -6  -6   2  218.78    6.32
  -6  -6   2  283.11    5.70
  -6  -6   2  238.14    5.89
  -6  -6   2  250.16    5.96
  -6   6   2  284.03    7.08
  -6   6   2  251.74    4.97
  -6   6   2  271.78    4.22
  -6   6   2  267.83    6.13
  -6   6   2  231.16    5.70
   6  -6   2  300.04    7.30
   6  -6   2  212.82    6.14
   6  -6   2  220.56    4.84
   6  -6   2  282.89    6.82
   6  -6   2  240.02    6.36
   6   6   2  244.97    6.38
   6   6   2  195.29    3.71
   6   6   2  239.16    6.52
   6   6   2  244.17    6.28
   6   6   2  266.08    6.65
  -6  -8  -2   62.12    3.44
  -6  -8  -2   59.49    2.84
  -6  -8  -2   65.39    3.62
  -6  -8  -2   60.85    3.57
  -6  -8  -2   68.13    3.81
  -6   8  -2   77.93    4.25
  -6   8  -2   56.56    3.39
  -6   8  -2   52.19    2.75
  -6   8  -2   72.03    3.92
  -6   8  -2   61.09    3.58
   6  -8  -2   74.97    3.86
   6  -8  -2   71.87    2.64
   6  -8  -2   71.80    3.64
   6  -8  -2   59.46    3.35
   6   8  -2   59.41    3.64
   6   8  -2   73.24    3.45
   6   8  -2   65.82    3.46
   6   8  -2   69.95    3.61
  -6  -8   2   54.52    3.43
  -6  -8   2   74.97    3.40
  -6  -8   2   61.54    3.36
  -6  -8   2   69.84    3.55
  -6   8   2   71.09    3.98
  -6   8   2   65.16    2.54
  -6   8   2   76.37    2.76
  -6   8   2   73.66    3.63
  -6   8   2   64.17    3.42
   6  -8   2   78.18    3.97
   6  -8   2   55.25    3.32
   6  -8   2   57.99    3.19
   6  -8   2   74.06    3.91
   6  -8   2   65.42    3.69
   6   8   2   68.42    3.79
   6   8   2   56.09    2.51
   6   8   2   73.56    4.09
   6   8   2   64.38    3.60
   6   8   2   72.95    3.88
  -6 -10  -2  136.00    4.93
  -6 -10  -2  116.34    4.17
  -6 -10  -2  131.27    5.30
  -6 -10  -2  129.35    5.28
  -6 -10  -2  144.67    5.52
  -6  10  -2  164.02    5.92
  -6  10  -2  120.09    4.87
  -6  10  -2  109.35    4.25
  -6  10  -2  159.54    5.92
  -6  10  -2  131.69    5.33
   6 -10  -2  146.05    5.70
   6 -10  -2  150.71    4.26
   6 -10  -2  160.19    5.53
   6 -10  -2  124.92    4.96
   6  10  -2  118.62    5.05
   6  10  -2  156.23    5.35
   6  10  -2  140.67    5.22
   6  10  -2  150.29    5.48
  -6 -10   2  122.66    5.34
  -6 -10   2  157.31    5.26
  -6 -10   2  130.10    5.05
  -6 -10   2  147.69    5.34
  -6  10   2  152.01    5.83
  -6  10   2  128.26    3.09
  -6  10   2  151.55    4.34
  -6  10   2  147.96    5.32
  -6  10   2  135.65    5.02
   6 -10   2  171.99    5.92
   6 -10   2  113.41    4.87
   6 -10   2  116.65    4.68
   6 -10   2  160.91    5.82
   6 -10   2  133.00    5.40
   6  10   2  136.99    4.96
   6  10   2  114.77    3.91
   6  10   2  144.40    5.78
   6  10   2  135.35    5.30
   6  10   2  150.04    5.66
  -6 -12  -2  305.71    7.36
  -6 -12  -2  266.66    6.75
  -6 -12  -2  317.71    8.71
  -6 -12  -2  289.17    8.16
  -6 -12  -2  321.43    8.49
  -6  12  -2  372.48    9.21
  -6  12  -2  265.20    7.02
  -6  12  -2  337.66    8.91
  -6  12  -2  298.09    8.14
   6 -12  -2  344.53    7.05
   6 -12  -2  356.32    8.54
   6 -12  -2  300.16    7.99
   6  12  -2  278.05    7.99
   6  12  -2  345.60    8.45
   6  12  -2  312.99    8.08
   6  12  -2  345.63    8.72
  -6 -12   2  262.87    7.94
  -6 -12   2  352.35    8.38
  -6 -12   2  288.45    7.86
  -6 -12   2  348.53    8.57
  -6  12   2  348.75    9.31
  -6  12   2  276.71    4.00
  -6  12   2  338.66    7.06
  -6  12   2  344.61    8.46
  -6  12   2  301.26    7.82
   6 -12   2  385.12    9.16
   6 -12   2  259.00    7.36
   6 -12   2  277.15    7.50
   6 -12   2  288.36    8.21
   6  12   2  318.42    7.66
   6  12   2  254.04    6.39
   6  12   2  354.34    9.33
   6  12   2  321.73    8.53
   6  12   2  342.60    8.83
  -6 -14  -2  151.93    5.40
  -6 -14  -2  137.19    5.56
  -6 -14  -2  141.60    6.19
  -6 -14  -2  180.36    6.80
  -6  14  -2  184.97    6.74
  -6  14  -2  129.15    5.43
  -6  14  -2  163.50    6.71
  -6  14  -2  147.87    6.25
   6 -14  -2  167.64    5.48
   6 -14  -2  178.46    6.54
   6 -14  -2  153.72    6.21
   6  14  -2  173.37    6.58
   6  14  -2  148.46    6.03
   6  14  -2  177.00    6.72
  -6 -14   2  125.09    5.84
  -6 -14   2  179.20    6.40
  -6 -14   2  141.11    5.95
  -6  14   2  161.97    6.65
  -6  14   2  123.20    2.39
  -6  14   2  168.31    5.56
  -6  14   2  170.42    6.46
   6 -14   2  179.88    6.52
   6 -14   2  124.41    5.34
   6 -14   2  131.23    5.94
   6 -14   2  171.88    7.42
   6 -14   2  144.53    6.27
   6  14   2  151.11    5.51
   6  14   2  128.47    5.01
   6  14   2  172.21    7.01
   6  14   2  173.60    6.77
  -6 -16  -2  248.49    6.96
  -6 -16  -2  219.75    7.36
  -6 -16  -2  239.18    8.30
  -6 -16  -2  274.41    8.72
  -6  16  -2  296.27    8.89
  -6  16  -2  279.21    9.05
  -6  16  -2  249.39    8.36
   6 -16  -2  269.35    7.36
   6 -16  -2  291.22    8.72
   6 -16  -2  238.65    8.07
   6  16  -2  286.83    2.93
   6  16  -2  275.58    8.57
   6  16  -2  235.94    7.93
   6  16  -2  284.58    8.89
  -6 -16   2  210.77    7.85
  -6 -16   2  243.39    8.15
  -6  16   2  285.64    9.12
  -6  16   2  272.92    7.57
  -6  16   2  277.77    8.61
   6 -16   2  211.91    7.02
   6 -16   2  209.05    7.44
   6 -16   2  238.22    8.34
   6  16   2  257.72    7.18
   6  16   2  205.27    6.73
   6  16   2  274.41    8.97
   6  16   2  283.97    8.97
  -6 -18  -2   84.40    4.46
  -6 -18  -2   71.96    5.17
  -6 -18  -2   76.80    5.28
  -6  18  -2   93.43    5.27
  -6  18  -2   94.44    5.65
   6 -18  -2   95.50    4.88
   6 -18  -2  102.54    5.72
   6 -18  -2   79.33    5.21
   6  18  -2   98.53    2.42
   6  18  -2   90.25    5.40
   6  18  -2   82.40    5.25
   6  18  -2   89.71    5.55
  -6 -18   2   72.19    5.29
  -6 -18   2   81.42    5.25
  -6  18   2  100.02    6.01
  -6  18   2   98.67    5.14
  -6  18   2   87.29    5.39
   6 -18   2   74.41    4.46
   6 -18   2   77.49    5.69
   6 -18   2   88.13    5.60
   6  18   2   88.02    4.86
   6  18   2   90.53    4.55
   6  18   2   89.17    5.56
   6  18   2   96.40    5.84
  -6 -20  -2   32.54    3.21
  -6 -20  -2   25.22    3.72
  -6 -20  -2   35.85    4.16
  -6  20  -2   41.57    4.20
  -6  20  -2   38.85    4.50
   6 -20  -2   36.83    4.12
   6  20  -2   38.99    1.95
   6  20  -2   38.60    4.36
   6  20  -2   38.92    4.36
  -6 -20   2   25.97    3.76
  -6 -20   2   36.55    4.06
  -6  20   2   30.70    4.19
  -6  20   2   39.75    3.85
  -6  20   2   39.67    4.25
   6 -20   2   30.51    3.16
   6 -20   2   21.05    3.31
   6 -20   2   28.26    4.08
   6  20   2   35.17    3.52
   6  20   2   39.66    4.55
   6  20   2   42.40    4.47
  -6 -22  -2   52.75    3.91
  -6 -22  -2   51.79    5.58
  -6 -22  -2   52.40    4.71
  -6  22  -2   61.66    4.73
  -6  22  -2   54.32    5.24
   6 -22  -2   56.01    5.01
   6  22  -2   60.92    2.64
   6  22  -2   62.72    5.57
   6  22  -2   60.75    5.39
  -6 -22   2   50.30    5.34
  -6 -22   2   50.66    4.84
  -6  22   2   67.03    5.60
  -6  22   2   59.91    4.84
  -6  22   2   63.21    5.26
   6 -22   2   44.67    3.81
   6 -22   2   47.30    5.81
   6 -22   2   49.51    4.99
   6  22   2   55.02    4.31
   6  22   2   64.41    5.70
   6  22   2   64.01    5.49
  -6 -24  -2   83.58    5.29
  -6 -24  -2   81.01    6.13
  -6 -24  -2   79.86    6.25
  -6  24  -2  102.76    6.44
  -6  24  -2   94.75    6.88
   6 -24  -2   81.30    6.23
   6  24  -2   98.66    3.61
   6  24  -2  100.92    6.65
   6  24  -2   99.60    6.59
  -6 -24   2   65.72    5.80
  -6 -24   2   90.14    6.40
  -6  24   2  104.27    6.93
  -6  24   2   96.01    6.21
  -6  24   2   95.68    6.68
   6 -24   2   73.56    4.79
   6 -24   2   79.68    7.16
   6 -24   2   80.46    6.25
   6  24   2  103.35    5.86
   6  24   2   95.33    6.97
   6  24   2  107.68    7.08
  -6 -26  -2   16.92    4.12
  -6 -26  -2   20.28    4.08
  -6  26  -2   24.10    4.14
  -6  26  -2   27.34    4.91
   6 -26  -2   21.31    4.31
   6  26  -2   23.89    2.30
   6  26  -2   22.89    4.44
   6  26  -2   28.40    4.78
  -6 -26   2   13.97    3.47
  -6 -26   2   20.52    4.21
  -6  26   2   26.73    4.61
  -6  26   2   23.63    3.81
  -6  26   2   22.27    4.32
   6 -26   2   17.03    2.94
   6 -26   2   15.90    3.69
   6 -26   2   18.48    4.04
   6  26   2   22.60    3.55
   6  26   2   27.90    4.75
   6  26   2   24.75    4.60
  -6 -28  -2   27.22    4.89
  -6 -28  -2   31.70    5.02
  -6  28  -2   41.62    5.03
  -6  28  -2   33.51    5.55
   6 -28  -2   34.96    5.42
   6  28  -2   38.09    2.95
   6  28  -2   40.55    5.80
   6  28  -2   37.50    5.60
  -6 -28   2   26.25    5.04
  -6  28   2   51.91    5.81
  -6  28   2   37.51    5.27
  -6  28   2   39.34    5.63
   6 -28   2   29.09    3.53
   6 -28   2   20.43    4.16
   6 -28   2   33.85    5.35
   6  28   2   37.78    4.31
   6  28   2   36.91    5.45
   6  28   2   46.25    6.22
  -6 -30  -2   13.39    4.49
  -6 -30  -2   20.85    4.67
  -6  30  -2   27.25    4.61
  -6  30  -2   25.10    5.27
   6 -30  -2   19.94    4.64
   6  30  -2   20.42    2.65
   6  30  -2   21.88    5.04
   6  30  -2   23.89    5.16
  -6 -30   2   12.25    4.81
  -6  30   2   24.15    4.83
  -6  30   2   23.88    4.72
  -6  30   2   22.96    4.86
   6 -30   2   13.81    2.97
   6 -30   2   10.58    4.44
   6 -30   2   21.04    4.74
   6  30   2   21.46    3.79
   6  30   2   18.40    4.72
   6  30   2   25.56    5.26
  -6 -32  -2    5.32    4.03
  -6  32  -2   10.78    3.56
  -6  32  -2   15.04    4.75
   6 -32  -2   10.58    4.16
   6  32  -2    9.78    2.17
   6  32  -2   16.68    4.30
   6  32  -2   15.71    4.71
  -6 -32   2    5.80    4.55
  -6 -32   2    8.34    3.87
  -6  32   2   10.55    3.89
  -6  32   2    9.01    3.85
  -6  32   2    6.03    3.80
   6 -32   2   10.29    2.66
   6 -32   2    7.72    4.31
   6 -32   2    9.73    3.98
   6  32   2   11.28    3.06
   6  32   2    7.29    4.20
   6  32   2   15.66    4.34
  -6 -34  -2    8.20    4.34
  -6  34  -2    7.15    3.30
  -6  34  -2    1.16    3.70
   6 -34  -2    0.29    3.12
   6  34  -2    7.39    3.46
   6  34  -2    6.90    3.84
  -6 -34   2    8.94    4.32
  -6 -34   2    7.49    3.69
  -6  34   2    8.04    3.74
  -6  34   2    4.56    3.46
  -6  34   2    4.35    3.90
   6 -34   2    3.84    2.14
   6 -34   2    1.36    4.05
   6 -34   2    7.76    3.83
   6  34   2    7.96    3.15
   6  34   2   10.64    4.53
   6  34   2    4.38    3.71
  -6 -36  -2    9.24    4.57
  -6 -36  -2    6.06    3.97
  -6  36  -2    6.84    3.36
  -6  36  -2    4.68    3.57
   6 -36  -2    8.67    4.03
   6  36  -2    6.05    4.23
   6  36  -2    9.07    4.65
  -6 -36   2   -0.26    3.86
  -6 -36   2    6.83    3.88
  -6  36   2    5.76    2.99
  -6  36   2   10.06    4.15
  -6  36   2    7.88    4.41
   6 -36   2    5.91    2.51
   6 -36   2    1.93    4.21
   6 -36   2    6.34    4.06
   6  36   2    5.38    2.82
   6  36   2    8.25    3.93
   6  36   2    6.60    4.12
  -6 -38  -2    7.45    4.42
  -6 -38  -2    6.61    4.14
  -6  38  -2    1.84    3.12
  -6  38  -2    2.78    4.25
   6 -38  -2    1.37    3.66
   6  38  -2    4.52    4.06
   6  38  -2    3.22    4.20
  -6 -38   2   -9.88    4.93
  -6 -38   2    5.67    4.07
  -6  38   2    6.66    3.85
  -6  38   2    3.77    2.98
  -6  38   2    3.75    4.09
   6 -38   2    4.13    3.50
   6 -38   2    1.76    3.55
   6  38   2    3.41    3.06
   6  38   2    6.08    4.70
   6  38   2    4.10    3.96
  -6 -40  -2    3.11    4.26
  -6 -40  -2    8.00    4.35
  -6  40  -2    9.37    4.21
  -6  40  -2    5.98    4.81
   6 -40  -2    1.50    3.62
   6  40  -2    7.43    3.99
   6  40  -2   11.04    5.13
  -6 -40   2   -6.20    5.74
  -6 -40   2    3.08    3.88
  -6  40   2    2.33    3.65
  -6  40   2    1.04    2.84
  -6  40   2    5.09    4.53
   6 -40   2    3.15    3.51
   6 -40   2    3.21    3.97
   6  40   2    6.28    3.13
   6  40   2    5.03    3.82
   6  40   2    6.72    4.93
  -6 -42  -2    6.41    4.58
  -6 -42  -2    4.86    4.55
  -6  42  -2    9.92    4.29
  -6  42  -2    5.06    5.17
   6 -42  -2    9.86    5.16
   6  42  -2   10.42    5.29
  -6 -42   2   -5.66    4.41
  -6 -42   2    3.69    4.02
  -6  42   2    9.95    4.53
  -6  42   2    7.32    4.66
  -6  42   2    8.11    5.00
   6 -42   2    8.43    4.15
   6 -42   2    7.80    4.85
   6  42   2   12.84    5.96
   6  42   2   10.33    5.24
  -6 -44  -2    5.07    4.40
  -6 -44  -2    5.01    4.40
  -6  44  -2    3.49    3.83
  -6  44  -2    0.30    5.08
   6 -44  -2    3.89    4.41
   6  44  -2    3.54    5.07
  -6 -44   2  -15.29    6.06
  -6 -44   2    3.67    4.56
  -6  44   2    5.64    3.50
  -6  44   2    6.38    4.67
  -6  44   2    4.70    5.25
   6 -44   2    4.87    3.91
   6 -44   2    4.78    4.71
   6  44   2    4.38    5.47
   6  44   2    6.13    5.63
  -8   0  -2    0.56    1.23
  -8   0  -2    0.66    0.38
  -8   0  -2    1.28    1.29
  -8   0  -2   -0.81    1.01
   8   0  -2    1.43    0.88
   8   0  -2   -0.66    0.97
   8   0  -2   -0.62    0.96
  -8   0   2   -0.01    0.76
  -8   0   2    0.33    0.82
  -8   0   2    0.73    0.35
  -8   0   2    0.93    1.02
  -8   0   2    1.48    1.13
   8   0   2   -1.45    1.14
   8   0   2    0.47    1.47
   8   0   2    0.14    1.10
   8   0   2    0.37    1.20
  -8  -2  -2   14.42    2.33
  -8  -2  -2   12.45    0.64
  -8  -2  -2   13.73    1.59
  -8  -2  -2   14.73    2.23
  -8  -2  -2   12.89    2.17
  -8   2  -2   13.53    2.21
  -8   2  -2   14.33    1.22
  -8   2  -2   16.94    2.39
  -8   2  -2   12.11    2.08
   8  -2  -2   16.45    1.91
   8  -2  -2   17.08    2.07
   8  -2  -2   14.77    2.15
   8   2  -2   15.52    1.53
   8   2  -2   12.10    1.88
   8   2  -2   13.91    2.02
  -8  -2   2   17.97    1.70
  -8  -2   2   17.38    2.43
  -8  -2   2   15.37    1.17
  -8  -2   2   16.69    2.04
  -8  -2   2   14.04    1.98
  -8   2   2   19.67    2.14
  -8   2   2   13.71    2.05
  -8   2   2   13.21    1.45
  -8   2   2   15.01    2.09
  -8   2   2   16.88    2.17
   8  -2   2   16.55    2.50
   8  -2   2   12.68    2.12
   8  -2   2   13.28    1.44
   8  -2   2   14.48    2.25
   8  -2   2   13.82    2.25
   8   2   2   14.94    2.51
   8   2   2   12.08    2.00
   8   2   2   14.79    2.23
   8   2   2   16.12    2.31
  -8  -4  -2  240.31    6.89
  -8  -4  -2  210.77    3.16
  -8  -4  -2  266.06    7.25
  -8  -4  -2  263.69    7.13
  -8   4  -2  235.36    6.91
  -8   4  -2  217.17    4.12
  -8   4  -2  264.58    7.27
  -8   4  -2  243.79    6.89
   8  -4  -2  289.47    7.11
   8  -4  -2  277.62    6.78
   8  -4  -2  254.47    6.59
   8   4  -2  295.04    5.16
   8   4  -2  254.76    6.53
   8   4  -2  269.02    6.82
  -8  -4   2  307.84    5.33
  -8  -4   2  270.80    7.31
  -8  -4   2  226.86    6.77
  -8  -4   2  287.48    5.01
  -8  -4   2  239.69    6.36
  -8  -4   2  265.58    6.63
  -8   4   2  295.40    7.29
  -8   4   2  270.44    6.38
  -8   4   2  252.18    6.48
  -8   4   2  254.55    6.44
   8  -4   2  313.58    8.09
   8  -4   2  232.68    7.03
   8  -4   2  278.63    7.33
   8  -4   2  257.53    7.14
   8   4   2  256.95    7.28
   8   4   2  242.95    6.67
   8   4   2  272.22    7.20
   8   4   2  274.15    7.34
  -8  -6  -2  162.43    5.74
  -8  -6  -2  145.13    3.43
  -8  -6  -2  160.61    5.67
  -8  -6  -2  167.54    5.98
  -8  -6  -2  170.25    5.97
  -8   6  -2  202.44    6.74
  -8   6  -2  154.46    5.72
  -8   6  -2  146.99    4.03
  -8   6  -2  184.22    6.21
  -8   6  -2  168.65    5.96
   8  -6  -2  197.13    6.19
   8  -6  -2  183.97    5.13
   8  -6  -2  167.56    2.76
   8  -6  -2  160.49    4.36
   8  -6  -2  194.28    5.93
   8  -6  -2  164.48    5.57
   8   6  -2  190.64    3.64
   8   6  -2  189.97    4.77
   8   6  -2  178.01    5.71
   8   6  -2  183.24    5.91
  -8  -6   2  209.87    3.87
  -8  -6   2  190.37    6.47
  -8  -6   2  152.95    5.68
  -8  -6   2  191.79    4.74
  -8  -6   2  164.39    5.53
  -8  -6   2  173.49    5.62
  -8   6   2  195.82    6.37
  -8   6   2  177.40    4.96
  -8   6   2  195.48    2.98
  -8   6   2  185.62    5.83
  -8   6   2  165.43    5.45
   8  -6   2  210.21    6.73
   8  -6   2  147.83    5.74
   8  -6   2  186.98    6.25
   8  -6   2  168.19    6.00
   8   6   2  172.96    6.08
   8   6   2  151.39    3.32
   8   6   2  175.14    6.04
   8   6   2  187.28    6.19
   8   6   2  186.06    6.30
  -8  -8  -2   92.78    4.46
  -8  -8  -2   86.03    3.25
  -8  -8  -2   96.80    4.58
  -8  -8  -2   97.71    4.89
  -8  -8  -2  112.99    5.14
  -8   8  -2  118.29    5.58
  -8   8  -2   84.02    4.25
  -8   8  -2   79.95    3.58
  -8   8  -2  107.38    5.17
  -8   8  -2   97.71    4.85
   8  -8  -2  111.99    4.98
   8  -8  -2  108.19    3.84
   8  -8  -2  106.92    2.91
   8  -8  -2  100.82    3.74
   8  -8  -2  113.06    4.84
   8  -8  -2   94.56    4.55
   8   8  -2  112.38    2.30
   8   8  -2  112.85    4.20
   8   8  -2  100.93    4.62
   8   8  -2  114.04    5.00
  -8  -8   2  107.69    5.17
  -8  -8   2   86.75    4.50
  -8  -8   2  111.60    4.10
  -8  -8   2   98.91    4.65
  -8  -8   2  105.06    4.72
  -8   8   2  115.05    5.14
  -8   8   2  100.58    3.64
  -8   8   2  114.29    3.03
  -8   8   2  109.06    4.77
  -8   8   2   95.02    4.42
   8  -8   2  123.94    5.52
   8  -8   2   90.16    4.66
   8  -8   2   90.14    3.83
   8  -8   2  109.85    5.11
   8  -8   2  100.53    4.98
   8   8   2  105.24    5.12
   8   8   2   85.06    2.98
   8   8   2  108.09    5.07
   8   8   2  103.23    4.87
   8   8   2  104.02    5.06
  -8 -10  -2  191.66    6.50
  -8 -10  -2  158.90    4.86
  -8 -10  -2  194.10    6.68
  -8 -10  -2  187.92    6.82
  -8 -10  -2  201.13    6.94
  -8  10  -2  219.65    7.42
  -8  10  -2  167.31    6.00
  -8  10  -2  149.80    5.07
  -8  10  -2  210.39    7.31
  -8  10  -2  189.00    6.77
   8 -10  -2  208.13    4.91
   8 -10  -2  212.00    4.71
   8 -10  -2  226.01    6.98
   8 -10  -2  184.20    6.44
   8  10  -2  176.76    6.50
   8  10  -2  224.07    6.39
   8  10  -2  189.02    6.45
   8  10  -2  208.98    6.91
  -8 -10   2  163.81    6.30
  -8 -10   2  221.23    6.23
  -8 -10   2  182.70    6.40
  -8  10   2  220.15    7.51
  -8  10   2  184.84    4.63
  -8  10   2  202.96    4.69
  -8  10   2  214.24    6.86
   8 -10   2  170.17    6.16
   8 -10   2  177.02    5.57
   8 -10   2  192.06    6.92
   8  10   2  194.25    6.56
   8  10   2  172.94    4.74
   8  10   2  206.34    7.13
   8  10   2  212.14    7.21
  -8 -12  -2    9.27    2.20
  -8 -12  -2    7.87    1.70
  -8 -12  -2    8.99    2.25
  -8 -12  -2    9.79    2.39
  -8  12  -2   11.19    2.68
  -8  12  -2    6.81    1.81
  -8  12  -2    6.44    1.77
  -8  12  -2   10.43    2.53
  -8  12  -2    9.49    2.37
   8 -12  -2   10.08    1.45
   8 -12  -2   10.65    1.63
   8 -12  -2   11.59    2.34
   8 -12  -2   10.15    2.34
   8  12  -2   10.34    2.06
   8  12  -2    9.63    2.20
   8  12  -2   10.42    2.40
  -8 -12   2    6.96    1.85
  -8 -12   2   12.32    2.20
  -8 -12   2    6.64    1.84
  -8  12   2   10.39    2.43
  -8  12   2   10.21    1.42
  -8  12   2   10.32    1.67
  -8  12   2    7.34    2.09
   8 -12   2    6.45    1.67
   8 -12   2    6.59    1.82
   8 -12   2    4.87    2.09
   8  12   2    7.86    2.13
   8  12   2    6.18    1.35
   8  12   2    9.98    2.44
   8  12   2   11.54    2.56
  -8 -14  -2   37.25    3.39
  -8 -14  -2   35.42    3.68
  -8 -14  -2   33.20    3.62
  -8 -14  -2   34.35    3.75
  -8  14  -2   39.42    4.02
  -8  14  -2   28.68    3.14
  -8  14  -2   38.27    4.02
  -8  14  -2   35.54    3.72
   8 -14  -2   36.44    2.08
   8 -14  -2   39.95    2.72
   8 -14  -2   38.68    3.69
   8 -14  -2   33.39    3.48
   8  14  -2   38.56    3.59
   8  14  -2   32.75    3.49
   8  14  -2   36.39    3.68
  -8 -14   2   31.14    3.27
  -8 -14   2   41.58    3.44
  -8 -14   2   32.40    3.41
  -8  14   2   43.59    4.12
  -8  14   2   30.60    1.89
  -8  14   2   39.42    2.93
  -8  14   2   40.97    3.85
   8 -14   2   29.58    3.12
   8 -14   2   31.16    3.61
   8 -14   2   33.39    3.78
   8  14   2   38.44    3.58
   8  14   2   30.89    2.63
   8  14   2   42.46    4.10
   8  14   2   38.04    3.58
  -8 -16  -2   69.30    4.93
  -8 -16  -2   61.22    4.71
  -8 -16  -2   65.19    4.87
  -8  16  -2   82.07    5.46
  -8  16  -2   82.63    5.58
   8 -16  -2   73.01    2.58
   8 -16  -2   82.49    4.11
   8 -16  -2   80.31    5.14
   8 -16  -2   65.89    4.84
   8  16  -2   77.67    4.79
   8  16  -2   68.35    4.81
   8  16  -2   77.24    5.21
  -8 -16   2   60.77    4.51
  -8 -16   2   67.69    4.81
  -8  16   2   76.63    5.13
  -8  16   2   60.50    2.35
  -8  16   2   81.93    4.32
  -8  16   2   78.30    5.15
   8 -16   2   57.73    4.11
   8 -16   2   65.09    4.86
   8 -16   2   67.89    5.00
   8  16   2   72.21    4.36
   8  16   2   62.10    3.85
   8  16   2   79.82    5.20
   8  16   2   83.42    5.47
  -8 -18  -2   17.74    3.05
  -8 -18  -2   20.47    3.47
  -8  18  -2   24.88    3.96
  -8  18  -2   29.45    4.29
   8 -18  -2   23.46    1.54
   8 -18  -2   29.19    3.01
   8 -18  -2   25.28    3.78
   8 -18  -2   20.96    3.51
   8  18  -2   26.13    3.80
   8  18  -2   29.21    4.10
  -8 -18   2   13.03    2.76
  -8 -18   2   19.60    3.37
  -8  18   2   32.88    3.73
  -8  18   2   32.28    3.35
  -8  18   2   23.70    3.71
   8 -18   2   21.41    3.12
   8 -18   2   17.42    3.15
   8 -18   2   23.25    3.69
   8  18   2   26.90    3.24
   8  18   2   21.52    3.48
   8  18   2   28.63    4.05
  -8 -20  -2   48.13    5.09
  -8 -20  -2   57.34    5.16
  -8  20  -2   66.14    5.43
  -8  20  -2   60.73    5.46
   8 -20  -2   58.06    2.02
   8 -20  -2   50.80    4.84
   8  20  -2   64.72    1.56
   8  20  -2   65.60    5.35
   8  20  -2   59.25    5.24
  -8 -20   2   50.16    4.61
  -8 -20   2   58.10    4.97
  -8  20   2   76.56    5.85
  -8  20   2   64.21    4.53
  -8  20   2   67.03    5.37
   8 -20   2   48.38    3.97
   8 -20   2   51.12    5.35
   8 -20   2   52.29    5.04
   8  20   2   56.83    4.24
   8  20   2   59.69    4.36
   8  20   2   51.74    5.14
   8  20   2   66.87    5.56
  -8 -22  -2    4.22    2.83
  -8 -22  -2    5.79    2.77
  -8  22  -2    5.69    2.65
  -8  22  -2    7.64    3.13
   8 -22  -2    6.57    0.83
   8 -22  -2    7.93    2.89
   8  22  -2    6.73    0.94
   8  22  -2    6.80    2.40
   8  22  -2    7.95    2.92
  -8 -22   2    4.80    2.47
  -8 -22   2    4.30    2.46
  -8  22   2    6.80    2.86
  -8  22   2    4.93    2.19
  -8  22   2    7.98    2.89
   8 -22   2    5.73    1.96
   8 -22   2    2.58    2.72
   8 -22   2    5.47    2.64
   8  22   2    3.70    1.88
   8  22   2    6.89    2.56
   8  22   2   10.16    3.19
  -8 -24  -2    6.93    3.31
  -8 -24  -2    8.08    2.93
  -8  24  -2    8.27    3.01
  -8  24  -2    6.02    3.11
   8 -24  -2    7.63    0.61
   8 -24  -2    7.60    2.99
   8  24  -2    9.07    1.22
   8  24  -2    7.35    3.06
   8  24  -2    7.12    3.08
  -8 -24   2    4.73    2.82
  -8 -24   2    6.69    2.86
  -8  24   2    6.48    2.47
  -8  24   2    7.25    2.57
  -8  24   2   10.35    3.22
   8 -24   2    7.40    2.19
   8 -24   2    5.89    2.60
   8 -24   2    7.15    3.02
   8  24   2    8.56    2.44
   8  24   2    6.94    3.09
   8  24   2    8.03    3.21
  -8 -26  -2    4.53    3.38
  -8 -26  -2    1.64    2.52
  -8  26  -2    3.19    2.21
  -8  26  -2    4.82    3.09
   8 -26  -2    3.61    2.97
   8  26  -2    3.95    1.08
   8  26  -2    4.34    2.52
   8  26  -2    5.83    3.12
  -8 -26   2    0.80    2.05
  -8 -26   2    5.15    2.85
  -8  26   2    4.52    2.40
  -8  26   2   -0.69    2.05
  -8  26   2    2.67    2.87
   8 -26   2    1.59    1.59
   8 -26   2    3.15    3.32
   8 -26   2    2.61    2.78
   8  26   2    5.80    2.19
   8  26   2    6.41    3.26
   8  26   2    4.55    2.89
  -8 -28  -2    3.51    3.61
  -8 -28  -2    7.66    3.29
  -8  28  -2    4.45    3.09
  -8  28  -2    4.85    3.41
   8 -28  -2    5.82    3.25
   8  28  -2    3.83    1.22
   8  28  -2    4.77    3.32
   8  28  -2    4.79    3.36
  -8 -28   2    6.50    3.08
  -8 -28   2    5.66    3.03
  -8  28   2    3.85    3.08
  -8  28   2    5.47    2.84
  -8  28   2    4.49    3.12
   8 -28   2    1.98    1.65
   8 -28   2    2.53    2.64
   8 -28   2    3.80    2.67
   8  28   2    5.95    2.35
   8  28   2    9.02    3.74
   8  28   2    6.80    3.46
  -8 -30  -2    4.03    3.91
  -8 -30  -2   16.11    4.27
  -8  30  -2   10.63    3.78
  -8  30  -2   12.75    4.43
   8 -30  -2   10.31    3.77
   8  30  -2   16.34    2.07
   8  30  -2   13.70    4.28
   8  30  -2   14.75    4.52
  -8 -30   2    4.05    4.01
  -8 -30   2   11.24    3.94
  -8  30   2   11.94    4.00
  -8  30   2   13.57    3.50
  -8  30   2   11.61    4.13
   8 -30   2    7.03    2.51
   8 -30   2    5.65    3.83
   8 -30   2   10.55    4.06
   8  30   2   10.93    2.93
   8  30   2   19.36    4.94
   8  30   2   14.50    4.41
  -8 -32  -2   44.75    6.49
  -8 -32  -2   58.53    6.98
  -8  32  -2   75.27    7.03
  -8  32  -2   72.59    7.29
   8 -32  -2   64.18    7.05
   8  32  -2   71.39    7.05
   8  32  -2   75.08    7.76
  -8 -32   2   43.18    6.83
  -8  32   2   88.27    7.87
  -8  32   2   78.81    7.02
  -8  32   2   76.27    7.73
   8 -32   2   55.77    4.82
   8 -32   2   61.37    6.84
   8 -32   2   63.80    7.23
   8  32   2   74.40    5.86
   8  32   2   78.73    8.16
   8  32   2   87.70    8.33
  -8 -34  -2    4.75    4.36
  -8 -34  -2    7.12    3.76
  -8  34  -2    8.86    3.73
  -8  34  -2    4.20    4.02
   8 -34  -2    7.24    3.77
   8  34  -2    5.17    3.87
   8  34  -2    8.46    4.49
  -8 -34   2   -2.96    4.43
  -8  34   2    7.22    4.06
  -8  34   2    9.91    3.97
  -8  34   2    7.53    4.22
   8 -34   2    6.19    2.48
   8 -34   2    5.20    4.06
   8 -34   2    9.91    4.19
   8  34   2    6.72    2.76
   8  34   2    5.18    4.09
   8  34   2    9.18    4.26
  -8 -36  -2   -2.05    3.85
  -8  36  -2    4.45    3.61
  -8  36  -2    2.34    3.33
   8 -36  -2    0.62    3.44
   8  36  -2    6.40    4.46
   8  36  -2    3.25    3.29
  -8 -36   2    1.56    3.89
  -8 -36   2    2.79    3.49
  -8  36   2    5.57    3.84
  -8  36   2    4.37    3.50
  -8  36   2   -0.61    3.60
   8 -36   2    1.60    2.10
   8 -36   2    5.65    4.22
   8 -36   2    2.33    3.63
   8  36   2    2.10    2.61
   8  36   2   -0.25    2.99
   8  36   2    1.99    3.61
  -8 -38  -2    3.17    4.53
  -8  38  -2    5.42    3.09
  -8  38  -2    8.65    4.77
   8 -38  -2    5.16    4.23
   8  38  -2    8.99    4.93
   8  38  -2    8.19    4.90
  -8 -38   2   -3.47    3.87
  -8 -38   2    7.81    4.29
  -8  38   2    6.65    4.08
  -8  38   2   11.48    4.45
  -8  38   2    9.40    4.60
   8 -38   2    8.95    4.40
   8 -38   2    8.16    4.46
   8  38   2    5.45    3.16
   8  38   2    9.47    5.08
   8  38   2   15.06    5.31
  -8 -40  -2   -3.15    3.94
  -8 -40  -2    2.43    3.71
  -8  40  -2   -1.96    3.29
  -8  40  -2    1.25    4.21
   8 -40  -2    0.62    3.72
   8  40  -2   -1.38    3.82
   8  40  -2   -3.20    3.46
  -8 -40   2  -12.68    5.51
  -8 -40   2    0.82    3.55
  -8  40   2    3.27    3.59
  -8  40   2    3.77    3.87
  -8  40   2    1.14    4.25
   8 -40   2    3.08    3.08
   8 -40   2    0.13    3.69
   8  40   2    0.18    4.46
   8  40   2    6.51    4.91
  -8 -42  -2   11.06    5.24
  -8 -42  -2    4.86    4.43
  -8  42  -2    3.73    4.12
  -8  42  -2    7.16    5.56
   8 -42  -2    3.26    4.36
   8  42  -2   13.41    5.04
   8  42  -2    7.09    5.07
  -8 -42   2   -8.49    6.27
  -8 -42   2    8.46    4.74
  -8  42   2   10.86    4.82
  -8  42   2   12.14    4.99
  -8  42   2    1.10    4.51
   8 -42   2   10.27    4.80
   8 -42   2   10.77    5.06
   8  42   2    3.28    3.94
   8  42   2    5.95    4.70
 -10   0  -2  235.79    7.50
 -10   0  -2  269.49    8.01
 -10   0  -2  257.00    7.69
  10   0  -2  306.37    7.04
  10   0  -2  270.45    7.35
  10   0  -2  255.95    7.33
 -10   0   2  305.17    7.14
 -10   0   2  268.36    7.47
 -10   0   2  269.58    7.39
 -10   0   2  256.08    7.20
  10   0   2  305.52    8.38
  10   0   2  256.51    8.10
  10   0   2  234.86    6.73
  10   0   2  277.55    8.15
  10   0   2  263.12    7.90
 -10  -2  -2   29.90    1.33
 -10  -2  -2   35.77    2.25
 -10  -2  -2   37.56    3.50
 -10  -2  -2   39.03    3.44
 -10   2  -2   31.56    3.18
 -10   2  -2   31.19    1.78
 -10   2  -2   33.81    3.43
 -10   2  -2   38.60    3.42
  10  -2  -2   44.09    3.08
  10  -2  -2   42.93    3.35
  10  -2  -2   41.07    3.23
  10  -2  -2   35.81    3.22
  10   2  -2   39.71    2.54
  10   2  -2   36.31    3.11
  10   2  -2   36.43    3.25
 -10  -2   2   45.04    2.80
 -10  -2   2   40.74    3.50
 -10  -2   2   40.52    1.66
 -10  -2   2   36.14    3.11
 -10  -2   2   40.30    3.22
 -10   2   2   41.27    2.96
 -10   2   2   35.70    3.12
 -10   2   2   33.86    2.03
 -10   2   2   38.88    3.23
 -10   2   2   35.01    3.15
  10  -2   2   48.22    3.87
  10  -2   2   31.02    3.53
  10  -2   2   36.46    3.47
  10   2   2   40.73    3.47
  10   2   2   35.41    3.37
  10   2   2   39.78    3.14
  10   2   2   39.86    3.59
  10   2   2   36.45    3.44
 -10  -4  -2   -0.26    0.41
 -10  -4  -2   -0.79    0.80
 -10  -4  -2    0.96    1.46
 -10  -4  -2   -0.28    1.26
 -10   4  -2   -1.23    1.09
 -10   4  -2    0.29    1.30
  10  -4  -2    0.16    1.12
  10  -4  -2    0.51    1.16
  10  -4  -2    0.95    1.38
  10  -4  -2    0.20    1.36
  10   4  -2    0.13    0.68
  10   4  -2    0.67    0.70
  10   4  -2   -0.83    1.18
  10   4  -2   -0.80    1.19
 -10  -4   2    0.88    0.99
 -10  -4   2    1.54    1.56
 -10  -4   2   -0.29    0.99
 -10  -4   2    1.37    0.93
 -10  -4   2    0.17    1.24
 -10   4   2   -0.06    1.19
 -10   4   2    1.20    1.27
 -10   4   2   -0.76    1.27
  10  -4   2    1.21    1.69
  10  -4   2    0.47    0.70
  10  -4   2   -0.44    1.37
  10   4   2   -1.84    1.69
  10   4   2   -0.43    1.12
  10   4   2    0.03    1.46
 -10  -6  -2   43.68    2.12
 -10  -6  -2   53.41    3.47
 -10  -6  -2   53.54    4.04
 -10  -6  -2   55.80    4.04
 -10   6  -2   65.31    4.63
 -10   6  -2   47.93    2.89
 -10   6  -2   57.51    4.25
 -10   6  -2   58.22    4.12
  10  -6  -2   60.98    3.95
  10  -6  -2   53.96    3.48
  10  -6  -2   58.41    3.90
  10  -6  -2   56.51    3.92
  10   6  -2   62.87    2.62
  10   6  -2   59.40    2.88
  10   6  -2   55.94    3.80
  10   6  -2   56.51    3.96
 -10  -6   2   56.32    2.68
 -10  -6   2   46.83    3.49
 -10  -6   2   60.61    2.83
 -10  -6   2   53.11    3.75
 -10   6   2   63.95    3.99
 -10   6   2   53.35    3.36
 -10   6   2   56.32    3.95
  10  -6   2   50.62    3.78
  10  -6   2   55.96    4.13
  10   6   2   49.94    3.90
  10   6   2   54.86    3.81
  10   6   2   57.32    4.17
 -10  -8  -2   32.31    2.23
 -10  -8  -2   35.78    3.25
 -10  -8  -2   38.80    3.67
 -10  -8  -2   40.68    3.66
 -10   8  -2   47.04    4.23
 -10   8  -2   32.47    2.80
 -10   8  -2   40.46    3.81
 -10   8  -2   37.85    3.53
  10  -8  -2   41.99    2.93
  10  -8  -2   39.18    1.62
  10  -8  -2   37.66    2.43
  10  -8  -2   39.83    3.48
  10  -8  -2   34.70    3.34
  10   8  -2   45.01    2.02
  10   8  -2   44.95    2.93
  10   8  -2   43.55    3.54
  10   8  -2   39.98    3.63
 -10  -8   2   33.54    3.33
 -10  -8   2   43.98    2.80
 -10  -8   2   35.43    3.35
 -10   8   2   42.61    3.53
 -10   8   2   41.28    3.03
 -10   8   2   42.46    3.56
  10  -8   2   33.44    3.46
  10  -8   2   37.52    3.63
  10   8   2   37.65    3.88
  10   8   2   35.26    2.12
  10   8   2   43.09    3.65
  10   8   2   37.89    3.44
 -10 -10  -2   71.79    3.49
 -10 -10  -2   86.30    5.21
 -10 -10  -2   99.76    5.45
 -10  10  -2   99.60    5.53
 -10  10  -2   70.91    3.86
 -10  10  -2   94.98    5.34
 -10  10  -2   86.86    4.98
  10 -10  -2   90.58    3.97
  10 -10  -2   94.09    3.01
  10 -10  -2   85.90    3.68
  10 -10  -2   97.10    5.17
  10 -10  -2   85.56    5.02
  10  10  -2  103.65    2.55
  10  10  -2   99.75    4.53
  10  10  -2   85.24    4.84
  10  10  -2   95.93    5.26
 -10 -10   2   78.79    4.88
 -10 -10   2   98.62    4.38
 -10 -10   2   90.83    5.02
 -10  10   2   96.30    5.29
 -10  10   2   88.57    3.84
 -10  10   2   90.19    5.17
  10 -10   2   81.09    4.85
  10 -10   2   91.00    5.35
  10  10   2   91.50    5.35
  10  10   2   75.98    3.29
  10  10   2   92.90    5.19
  10  10   2   98.71    5.49
 -10 -12  -2   89.56    4.30
 -10 -12  -2  100.04    5.75
 -10 -12  -2  111.02    6.00
 -10  12  -2  114.61    6.34
 -10  12  -2   85.71    4.54
 -10  12  -2  117.88    6.33
  10 -12  -2  113.05    4.24
  10 -12  -2  110.78    3.75
  10 -12  -2  117.00    5.84
  10 -12  -2  101.99    5.55
  10  12  -2  113.33    2.04
  10  12  -2  116.29    5.19
  10  12  -2  102.95    5.45
  10  12  -2  108.38    5.75
 -10 -12   2   93.21    5.45
 -10 -12   2  111.79    4.95
 -10 -12   2   98.88    5.43
 -10  12   2  125.38    6.44
 -10  12   2   95.53    3.92
 -10  12   2  112.76    5.80
  10 -12   2   96.06    5.26
  10 -12   2  102.79    5.89
  10  12   2   97.66    5.34
  10  12   2   92.61    3.97
  10  12   2  111.98    5.91
  10  12   2  112.29    6.09
 -10 -14  -2   50.49    3.78
 -10 -14  -2   59.62    4.75
 -10  14  -2   70.17    5.05
 -10  14  -2   49.51    3.99
 -10  14  -2   69.52    5.33
  10 -14  -2   62.19    3.15
  10 -14  -2   66.57    3.33
  10 -14  -2   74.80    5.02
  10 -14  -2   55.81    4.56
  10  14  -2   69.30    4.51
  10  14  -2   62.89    4.63
  10  14  -2   73.97    5.11
 -10 -14   2   51.94    4.18
 -10 -14   2   56.45    4.49
 -10  14   2   73.39    5.33
 -10  14   2   54.80    3.01
 -10  14   2   70.76    3.58
 -10  14   2   69.99    4.95
  10 -14   2   51.89    4.12
  10 -14   2   56.61    4.18
  10 -14   2   54.77    4.74
  10  14   2   57.84    4.65
  10  14   2   52.26    3.31
  10  14   2   64.84    4.70
  10  14   2   62.44    4.93
 -10 -16  -2    8.10    2.22
 -10 -16  -2    8.31    2.38
 -10  16  -2   12.26    3.22
 -10  16  -2   12.40    2.95
  10 -16  -2   11.68    1.75
  10 -16  -2   12.53    2.08
  10 -16  -2   13.99    3.06
  10 -16  -2   10.66    2.75
  10  16  -2   12.51    2.71
  10  16  -2   10.86    2.85
 -10 -16   2    7.17    2.01
 -10 -16   2   10.07    2.59
 -10  16   2   15.06    3.21
 -10  16   2   10.54    1.56
 -10  16   2   14.84    2.26
 -10  16   2   15.14    3.18
  10 -16   2   11.93    2.57
  10 -16   2    8.06    2.36
  10 -16   2   10.09    2.92
  10  16   2   12.76    2.80
  10  16   2    9.60    1.84
  10  16   2   14.54    3.11
  10  16   2   13.20    3.12
 -10 -18  -2    9.38    2.96
 -10 -18  -2    7.46    2.73
 -10  18  -2   11.68    2.87
 -10  18  -2   17.78    3.68
  10 -18  -2   12.92    1.77
  10 -18  -2   14.42    2.33
  10 -18  -2   12.31    3.10
  10  18  -2   12.30    2.89
  10  18  -2   14.19    3.24
 -10 -18   2    9.86    2.61
 -10 -18   2    7.37    2.52
 -10  18   2   14.92    3.40
 -10  18   2   10.84    1.51
 -10  18   2   12.29    2.37
 -10  18   2   15.35    3.33
  10 -18   2   10.62    2.27
  10 -18   2    8.71    2.51
  10 -18   2   12.02    3.12
  10  18   2   14.00    2.95
  10  18   2   12.24    3.14
  10  18   2   12.73    3.21
 -10 -20  -2   28.61    3.87
 -10 -20  -2   34.04    4.79
 -10  20  -2   45.31    4.64
 -10  20  -2   50.01    5.37
  10 -20  -2   37.40    2.30
  10 -20  -2   40.76    4.71
  10  20  -2   47.03    4.80
  10  20  -2   45.43    5.02
 -10 -20   2   37.11    4.60
 -10 -20   2   37.79    4.46
 -10  20   2   40.66    4.86
 -10  20   2   42.50    3.92
 -10  20   2   44.32    4.89
  10 -20   2   34.14    3.66
  10 -20   2   28.91    4.02
  10 -20   2   32.66    4.68
  10  20   2   47.45    4.46
  10  20   2   44.96    4.60
  10  20   2   46.63    5.18
 -10 -22  -2    1.78    2.62
 -10 -22  -2    0.72    2.17
 -10  22  -2    0.19    2.26
 -10  22  -2   -2.42    2.14
  10 -22  -2    1.25    0.87
  10 -22  -2    2.13    2.39
  10  22  -2   -0.44    1.99
  10  22  -2    1.99    2.52
 -10 -22   2    0.29    2.03
 -10 -22   2    1.07    1.83
 -10  22   2    3.30    2.22
 -10  22   2    2.86    1.83
 -10  22   2    1.47    2.41
  10 -22   2    0.56    1.54
  10 -22   2    1.89    1.84
  10 -22   2    0.24    2.22
  10  22   2    0.98    1.70
  10  22   2    0.25    2.38
  10  22   2    4.18    2.70
 -10 -24  -2    9.15    3.33
 -10 -24  -2    5.42    2.83
 -10  24  -2    8.91    2.88
 -10  24  -2    6.29    3.37
  10 -24  -2    9.36    1.26
  10 -24  -2    6.52    3.16
  10  24  -2    5.90    0.55
  10  24  -2    5.93    3.08
  10  24  -2    7.30    3.31
 -10 -24   2    9.87    3.24
 -10 -24   2    6.78    2.92
 -10  24   2   10.93    3.47
 -10  24   2    5.74    2.39
 -10  24   2   10.00    3.48
  10 -24   2    7.99    2.57
  10 -24   2    4.27    2.30
  10 -24   2    5.16    2.95
  10  24   2    8.03    2.45
  10  24   2    7.80    2.93
  10  24   2    9.25    3.09
 -10 -26  -2   12.50    3.87
 -10 -26  -2   18.79    4.04
 -10  26  -2   20.37    4.46
 -10  26  -2   19.73    4.75
  10 -26  -2   17.11    1.32
  10 -26  -2   18.75    4.37
  10  26  -2   17.59    1.13
  10  26  -2   16.40    3.84
  10  26  -2   22.13    4.73
 -10 -26   2   14.80    3.49
 -10 -26   2   19.65    4.37
 -10  26   2   17.86    4.06
 -10  26   2   19.64    3.96
 -10  26   2   18.26    4.36
  10 -26   2   13.90    2.92
  10 -26   2   12.94    3.35
  10 -26   2   20.17    4.55
  10  26   2   17.11    3.26
  10  26   2   19.27    4.22
  10  26   2   15.99    4.32
 -10 -28  -2   13.90    4.43
 -10 -28  -2   14.42    4.23
 -10  28  -2   17.01    4.43
 -10  28  -2   21.21    4.95
  10 -28  -2   19.59    4.69
  10  28  -2   16.66    4.42
  10  28  -2   16.46    4.53
 -10 -28   2    8.44    3.91
 -10 -28   2   10.64    3.66
 -10  28   2   17.29    4.41
 -10  28   2   17.42    3.86
 -10  28   2   18.42    4.54
  10 -28   2   14.29    3.04
  10 -28   2   11.12    3.73
  10 -28   2   14.69    4.36
  10  28   2   15.66    3.22
  10  28   2   12.55    3.82
  10  28   2   20.86    4.88
 -10 -30  -2   -2.02    3.49
 -10 -30  -2    1.35    3.17
 -10  30  -2   -3.75    2.51
 -10  30  -2    2.11    3.47
  10 -30  -2   -1.74    2.82
  10  30  -2   -0.30    2.91
  10  30  -2    1.45    3.43
 -10 -30   2   -3.61    3.35
 -10 -30   2    1.71    2.80
 -10  30   2    1.39    3.05
 -10  30   2   -0.87    2.23
 -10  30   2    4.22    3.64
  10 -30   2   -1.75    1.34
  10 -30   2    0.24    3.03
  10 -30   2    1.12    2.43
  10  30   2   -0.30    1.79
  10  30   2   -0.19    2.43
  10  30   2    3.46    3.21
 -10 -32  -2    0.24    3.62
 -10 -32  -2    5.60    3.81
 -10  32  -2    5.53    3.54
 -10  32  -2    4.29    3.98
  10 -32  -2    2.29    3.41
  10  32  -2    3.29    2.83
  10  32  -2    6.62    4.14
 -10 -32   2    1.40    4.03
 -10 -32   2    4.14    3.44
 -10  32   2    2.04    3.34
 -10  32   2    2.64    2.85
 -10  32   2    4.41    3.86
  10 -32   2    2.66    2.24
  10 -32   2    3.52    2.62
  10 -32   2    2.90    3.53
  10  32   2    5.46    2.60
  10  32   2    6.23    3.38
  10  32   2    7.22    4.10
 -10 -34  -2    2.04    3.24
 -10 -34  -2    4.94    3.70
 -10  34  -2    5.79    3.91
 -10  34  -2   10.05    4.11
  10 -34  -2    6.63    4.08
  10  34  -2    7.52    3.59
  10  34  -2    8.49    4.55
 -10 -34   2    2.47    4.76
 -10 -34   2    5.53    3.57
 -10  34   2    5.14    3.06
 -10  34   2    3.01    3.14
 -10  34   2    3.56    3.68
  10 -34   2    5.32    2.42
  10 -34   2   11.55    4.05
  10 -34   2    6.89    4.08
  10  34   2    5.77    2.63
  10  34   2    4.96    4.23
  10  34   2    7.77    4.36
 -10 -36  -2    0.69    4.19
 -10 -36  -2    2.10    3.71
 -10  36  -2   -0.35    3.21
 -10  36  -2    7.63    4.48
  10 -36  -2    5.32    3.91
  10  36  -2    5.22    4.25
  10  36  -2    9.58    4.62
 -10 -36   2   -5.09    4.64
 -10  36   2    2.34    2.86
 -10  36   2    3.60    3.87
  10 -36   2    4.53    2.97
  10 -36   2    5.06    3.96
  10  36   2    4.42    2.77
  10  36   2    7.67    4.71
  10  36   2    5.75    4.26
 -10 -38  -2   -4.81    3.97
 -10 -38  -2    0.28    3.62
 -10  38  -2    2.67    3.66
 -10  38  -2   -3.06    3.67
  10 -38  -2    0.57    3.89
  10  38  -2    3.27    4.32
  10  38  -2    4.46    4.42
 -10 -38   2   -9.48    5.18
 -10  38   2    4.03    3.12
 -10  38   2    1.17    4.07
  10 -38   2    5.13    3.56
  10 -38   2    2.38    3.82
  10  38   2    1.79    3.29
  10  38   2   -0.05    3.75
 -10 -40  -2   -3.06    4.31
 -10  40  -2    6.59    4.39
 -10  40  -2    3.98    4.60
  10 -40  -2    4.25    4.42
  10  40  -2    2.02    4.18
  10  40  -2    5.49    4.97
 -10 -40   2  -11.85    5.44
 -10 -40   2    6.44    4.44
 -10  40   2    4.85    3.60
 -10  40   2    7.34    4.86
  10 -40   2    6.62    3.09
  10 -40   2    6.08    4.63
  10  40   2    9.39    5.53
  10  40   2    7.98    5.12
 -10 -42  -2    1.17    4.86
 -10 -42  -2    6.65    4.79
 -10  42  -2    9.61    4.96
 -10  42  -2    5.51    5.11
  10 -42  -2    8.74    5.00
  10  42  -2   10.30    5.40
  10  42  -2   10.35    5.57
 -10 -42   2   -8.98    4.35
 -10 -42   2   11.53    5.10
 -10  42   2    5.32    3.64
 -10  42   2    5.96    5.06
  10 -42   2    9.70    5.17
  10  42   2    7.57    4.57
  10  42   2    5.08    5.27
 -12   0  -2   -0.79    1.28
 -12   0  -2   -2.26    0.94
  12   0  -2    0.14    1.00
  12   0  -2    4.81    1.97
  12   0  -2   -0.20    1.43
  12   0  -2   -0.28    1.62
 -12   0   2   -0.74    1.05
 -12   0   2   -0.56    1.33
  12   0   2    3.08    2.20
  12   0   2   -0.14    1.25
  12   0   2    1.22    1.78
 -12  -2  -2  197.83    3.88
 -12  -2  -2  216.91    5.11
 -12  -2  -2  238.82    8.35
 -12  -2  -2  230.08    8.04
 -12   2  -2  211.75    4.44
 -12   2  -2  231.70    8.11
 -12   2  -2  231.83    8.08
  12  -2  -2  269.40    7.63
  12  -2  -2  252.78    7.97
  12  -2  -2  250.72    7.91
  12  -2  -2  237.68    7.98
  12   2  -2  262.59    6.78
  12   2  -2  254.62    8.02
  12   2  -2  231.33    7.81
 -12  -2   2  270.31    7.01
 -12  -2   2  225.27    3.65
 -12  -2   2  227.44    7.61
 -12   2   2  273.73    7.85
 -12   2   2  217.27    4.53
 -12   2   2  243.03    7.86
  12  -2   2  224.84    8.10
  12  -2   2  245.80    8.44
  12   2   2  226.56    8.40
  12   2   2  226.33    7.08
  12   2   2  245.40    8.40
 -12  -4  -2   57.57    2.34
 -12  -4  -2   63.46    3.14
 -12  -4  -2   68.80    4.89
 -12  -4  -2   68.06    4.76
 -12   4  -2   57.55    2.89
 -12   4  -2   79.30    5.23
 -12   4  -2   65.57    4.74
  12  -4  -2   85.66    5.24
  12  -4  -2   75.06    4.49
  12  -4  -2   74.23    4.63
  12  -4  -2   71.16    4.70
  12   4  -2   78.52    3.59
  12   4  -2   79.44    2.88
  12   4  -2   69.61    4.53
  12   4  -2   69.94    4.66
 -12  -4   2   86.23    3.99
 -12  -4   2   58.06    4.01
 -12  -4   2   69.89    2.69
 -12  -4   2   71.35    4.58
 -12   4   2   80.99    4.77
 -12   4   2   65.36    4.02
 -12   4   2   72.55    4.64
  12  -4   2   68.27    4.99
  12  -4   2   63.73    2.55
  12  -4   2   62.94    4.73
  12   4   2   67.61    5.15
  12   4   2   64.93    4.15
  12   4   2   70.99    4.92
 -12  -6  -2  105.67    3.36
 -12  -6  -2  132.41    6.51
 -12   6  -2  148.99    6.81
 -12   6  -2  111.09    4.08
 -12   6  -2  135.02    6.67
  12  -6  -2  138.14    5.71
  12  -6  -2  137.17    6.20
  12  -6  -2  124.74    6.03
  12   6  -2  150.82    4.57
  12   6  -2  144.50    4.40
  12   6  -2  135.04    6.11
  12   6  -2  132.08    6.22
 -12  -6   2  157.02    4.80
 -12  -6   2  111.74    5.68
 -12  -6   2  140.65    4.27
 -12  -6   2  122.99    5.91
 -12   6   2  148.87    6.50
 -12   6   2  123.84    5.39
 -12   6   2  135.21    6.29
  12  -6   2  117.30    5.95
  12  -6   2  118.49    3.50
  12  -6   2  123.40    6.34
  12   6   2  129.99    6.69
  12   6   2  128.63    5.76
  12   6   2  140.91    6.70
 -12  -8  -2    0.27    0.74
 -12  -8  -2   -0.15    1.73
 -12   8  -2    0.77    1.54
 -12   8  -2   -0.69    1.32
 -12   8  -2    1.63    2.08
  12  -8  -2    1.17    1.28
  12  -8  -2    0.17    0.35
  12  -8  -2   -1.13    1.51
  12  -8  -2    0.37    1.64
  12   8  -2   -0.32    0.70
  12   8  -2   -0.10    0.96
  12   8  -2   -0.50    1.41
  12   8  -2   -1.69    1.45
 -12  -8   2   -1.00    1.16
 -12  -8   2   -0.05    0.94
 -12  -8   2   -0.26    1.48
 -12   8   2    0.78    1.30
 -12   8   2   -0.99    1.20
 -12   8   2   -1.36    1.44
  12  -8   2    0.44    1.29
  12  -8   2   -1.18    1.51
  12   8   2    1.54    2.11
  12   8   2    0.69    1.50
  12   8   2   -1.35    1.57
 -12 -10  -2   68.67    3.47
 -12 -10  -2   76.60    5.36
 -12  10  -2   95.08    5.82
 -12  10  -2   69.19    4.20
 -12  10  -2   95.76    6.00
  12 -10  -2   95.14    4.67
  12 -10  -2   89.59    2.65
  12 -10  -2   82.95    3.47
  12 -10  -2  101.63    5.72
  12 -10  -2   81.23    5.25
  12  10  -2   99.07    3.20
  12  10  -2   97.99    4.48
  12  10  -2   93.61    5.47
  12  10  -2   93.76    5.63
 -12 -10   2   75.94    5.02
 -12 -10   2   98.77    4.38
 -12 -10   2   89.26    5.42
 -12  10   2  101.47    5.76
 -12  10   2   82.11    4.26
 -12  10   2   95.34    5.58
  12 -10   2   86.02    5.17
  12 -10   2   83.10    5.62
  12  10   2   94.02    5.94
  12  10   2   80.96    3.51
  12  10   2   95.14    5.45
  12  10   2   88.39    5.80
 -12 -12  -2   12.25    2.05
 -12 -12  -2   14.35    3.05
 -12  12  -2   20.78    3.57
 -12  12  -2    9.30    2.44
 -12  12  -2   18.82    3.64
  12 -12  -2   17.51    2.47
  12 -12  -2   18.02    1.72
  12 -12  -2   16.68    2.01
  12 -12  -2   21.50    3.53
  12 -12  -2   17.17    3.24
  12  12  -2   22.46    1.53
  12  12  -2   18.63    2.69
  12  12  -2   18.42    3.21
  12  12  -2   15.70    3.08
 -12 -12   2   11.32    2.23
 -12 -12   2   20.99    2.80
 -12 -12   2   19.68    3.25
 -12  12   2   21.27    3.57
 -12  12   2   17.04    2.42
 -12  12   2   17.71    3.27
  12 -12   2   15.39    3.09
  12 -12   2   19.13    3.31
  12  12   2   16.20    3.32
  12  12   2   17.31    2.10
  12  12   2   20.55    3.41
  12  12   2   17.07    3.37
 -12 -14  -2    0.15    1.57
 -12 -14  -2    1.52    1.95
 -12  14  -2   -1.65    1.42
 -12  14  -2    0.89    2.21
  12 -14  -2    0.23    1.22
  12 -14  -2    0.12    0.92
  12 -14  -2    1.27    1.99
  12  14  -2    1.43    0.58
  12  14  -2    0.81    1.49
  12  14  -2    1.67    2.10
 -12 -14   2    0.09    1.40
 -12 -14   2   -0.13    1.62
 -12  14   2    1.12    1.47
 -12  14   2    0.68    1.17
 -12  14   2    1.44    1.99
  12 -14   2    3.96    1.99
  12 -14   2   -0.65    1.77
  12  14   2    2.17    2.27
  12  14   2    0.35    0.94
  12  14   2    0.67    1.39
  12  14   2    1.73    2.21
 -12 -16  -2   16.80    2.83
 -12 -16  -2   17.65    3.64
 -12  16  -2   30.21    4.48
 -12  16  -2   29.57    4.59
  12 -16  -2   26.33    2.59
  12 -16  -2   25.99    2.50
  12 -16  -2   27.59    4.22
  12  16  -2   21.59    0.82
  12  16  -2   27.24    0.92
  12  16  -2   27.57    3.72
  12  16  -2   27.29    4.19
 -12 -16   2   17.87    2.97
 -12 -16   2   22.04    3.72
 -12  16   2   26.28    4.30
 -12  16   2   19.79    2.24
 -12  16   2   29.40    4.29
  12 -16   2   22.40    3.53
  12 -16   2   22.67    4.05
  12  16   2   26.32    3.86
  12  16   2   16.97    2.42
  12  16   2   25.32    4.05
  12  16   2   26.38    4.26
 -12 -18  -2   78.53    5.43
 -12 -18  -2   92.88    6.64
 -12  18  -2  120.83    7.52
 -12  18  -2  101.40    6.75
  12 -18  -2  101.72    4.31
  12 -18  -2  101.47    4.67
  12 -18  -2   96.99    6.59
  12  18  -2  109.24    6.32
  12  18  -2  120.03    7.33
 -12 -18   2   90.19    6.27
 -12 -18   2   86.14    6.16
 -12  18   2  113.89    7.33
 -12  18   2   84.56    3.86
 -12  18   2  110.08    7.00
  12 -18   2   83.94    5.50
  12 -18   2   93.62    6.72
  12  18   2   99.11    6.06
  12  18   2   97.61    6.32
  12  18   2  107.54    7.10
 -12 -20  -2   17.49    3.66
 -12 -20  -2   15.29    3.71
 -12  20  -2   18.58    3.99
 -12  20  -2   22.11    4.39
  12 -20  -2   19.34    2.38
  12 -20  -2   15.94    3.77
  12  20  -2   23.07    3.98
  12  20  -2   16.87    4.00
 -12 -20   2   12.17    2.76
 -12 -20   2   13.42    3.42
 -12  20   2   20.00    4.13
 -12  20   2   14.84    2.00
 -12  20   2   17.53    3.87
  12 -20   2   18.22    3.32
  12 -20   2   17.82    3.92
  12  20   2   19.09    3.71
  12  20   2   21.46    4.13
  12  20   2   21.07    4.19
 -12 -22  -2   24.15    4.03
 -12 -22  -2   33.17    5.05
 -12  22  -2   37.40    5.25
 -12  22  -2   36.38    5.52
  12 -22  -2   34.19    2.64
  12 -22  -2   35.63    5.17
  12  22  -2   41.58    4.56
  12  22  -2   35.94    5.29
 -12 -22   2   28.56    4.13
 -12 -22   2   27.82    4.60
 -12  22   2   32.63    5.18
 -12  22   2   41.81    5.57
  12 -22   2   32.73    3.95
  12 -22   2   31.87    4.87
  12  22   2   31.39    4.61
  12  22   2   38.27    4.78
  12  22   2   40.57    4.96
 -12 -24  -2    7.54    3.72
 -12 -24  -2    8.42    3.36
 -12  24  -2    6.57    3.42
 -12  24  -2   11.62    4.06
  12 -24  -2    7.94    1.57
  12 -24  -2   10.05    3.60
  12  24  -2    9.53    3.49
  12  24  -2    8.38    3.66
 -12 -24   2    5.02    2.84
 -12 -24   2   10.08    3.37
 -12  24   2   11.71    3.34
 -12  24   2    7.02    3.45
  12 -24   2    8.05    2.60
  12 -24   2    6.29    3.41
  12  24   2    7.16    2.35
  12  24   2   13.29    4.03
  12  24   2    7.29    3.51
 -12 -26  -2    0.22    3.22
 -12 -26  -2    5.26    2.70
 -12  26  -2    2.00    2.42
 -12  26  -2   -0.45    3.06
  12 -26  -2    1.68    1.07
  12 -26  -2    3.57    3.11
  12  26  -2    3.40    3.15
  12  26  -2    3.54    3.21
 -12 -26   2    0.98    2.84
 -12 -26   2    3.45    2.86
 -12  26   2    3.76    3.16
 -12  26   2    5.72    3.65
  12 -26   2    1.65    2.23
  12 -26   2    4.14    3.35
  12  26   2    1.92    1.93
  12  26   2   -0.37    2.93
  12  26   2    1.55    3.22
 -12 -28  -2    2.49    3.66
 -12 -28  -2    3.93    3.50
 -12  28  -2    6.72    3.21
 -12  28  -2    4.45    3.74
  12 -28  -2    1.56    3.13
  12  28  -2    5.64    2.93
  12  28  -2    7.04    3.87
 -12 -28   2    1.80    3.23
 -12 -28   2    6.02    3.31
 -12  28   2    7.09    3.12
 -12  28   2    6.44    3.89
  12 -28   2    5.36    2.36
  12 -28   2    7.55    3.87
  12  28   2    3.47    2.09
  12  28   2    6.72    3.83
  12  28   2    3.55    3.35
 -12 -30  -2    5.33    4.01
 -12 -30  -2    6.07    3.69
 -12  30  -2   10.09    4.13
 -12  30  -2    9.27    4.55
  12 -30  -2   10.74    4.31
  12  30  -2   13.75    4.49
  12  30  -2    6.04    3.98
 -12 -30   2    5.82    3.31
 -12 -30   2    7.39    3.85
 -12  30   2    9.51    4.04
 -12  30   2    8.95    4.14
  12 -30   2    7.92    2.95
  12 -30   2   12.47    4.49
  12  30   2    9.79    2.98
  12  30   2    7.14    4.12
  12  30   2   12.10    4.52
 -12 -32  -2   13.05    4.89
 -12 -32  -2   21.30    5.02
 -12  32  -2   23.42    5.32
 -12  32  -2   20.33    5.75
  12 -32  -2   22.01    5.51
  12  32  -2   23.38    5.48
  12  32  -2   27.24    6.00
 -12 -32   2   13.96    5.13
 -12 -32   2   18.13    5.05
 -12  32   2   30.76    5.64
 -12  32   2   28.69    6.05
  12 -32   2   23.50    4.09
  12 -32   2   20.52    5.34
  12  32   2   26.10    4.29
  12  32   2   28.66    6.04
  12  32   2   22.60    5.68
 -12 -34  -2    3.57    4.36
 -12 -34  -2    4.16    3.79
 -12  34  -2    8.23    3.56
 -12  34  -2   12.05    5.18
  12 -34  -2    7.70    4.28
  12  34  -2    7.27    4.27
  12  34  -2    7.59    4.57
 -12 -34   2   -3.33    4.42
 -12 -34   2    8.47    4.18
 -12  34   2    8.34    4.38
 -12  34   2    6.98    4.33
  12 -34   2    3.32    2.28
  12 -34   2    6.82    4.24
  12  34   2    6.19    2.96
  12  34   2    6.66    3.68
  12  34   2   10.69    4.86
 -12 -36  -2    5.25    3.78
 -12 -36  -2    3.33    4.01
 -12  36  -2    7.79    4.44
 -12  36  -2    7.76    4.84
  12 -36  -2    6.47    4.20
  12  36  -2   10.27    4.87
  12  36  -2   10.87    5.20
 -12 -36   2   -0.03    5.14
 -12 -36   2    4.87    3.97
 -12  36   2    9.38    4.53
 -12  36   2    6.69    4.75
  12 -36   2    4.21    3.53
  12  36   2    8.72    4.18
  12  36   2    6.26    4.56
 -12 -38  -2    5.75    5.21
 -12 -38  -2   15.42    5.36
 -12  38  -2   14.08    5.25
 -12  38  -2   20.77    6.41
  12 -38  -2   15.29    5.33
  12  38  -2   16.69    5.00
  12  38  -2   19.51    6.02
 -12 -38   2   -3.47    5.68
 -12 -38   2   12.10    4.73
 -12  38   2   15.38    5.24
 -12  38   2    9.50    5.13
  12 -38   2   14.37    5.49
  12  38   2   16.92    6.22
  12  38   2   19.96    6.14
 -12 -40  -2   -5.99    4.18
 -12 -40  -2    4.36    4.16
 -12  40  -2   -0.97    2.77
 -12  40  -2    3.90    5.21
  12 -40  -2    1.16    4.11
  12  40  -2    3.65    3.64
  12  40  -2   -3.29    3.95
 -12 -40   2   -9.28    3.91
 -12  40   2   -2.52    2.46
 -12  40   2    1.12    4.52
  12 -40   2    3.57    4.34
  12  40   2    5.07    4.21
  12  40   2    2.96    4.47
 -14   0  -2  189.11    4.46
 -14   0  -2  220.11    8.74
  14   0  -2  244.42    7.54
  14   0  -2  233.56    8.59
  14   0  -2  235.62    8.46
  14   0  -2  224.33    8.36
 -14   0   2  248.63    7.77
 -14   0   2  196.59    4.41
 -14   0   2  217.11    8.13
  14   0   2  212.72    8.53
  14   0   2  210.02    7.16
  14   0   2  220.15    8.55
 -14  -2  -2   69.05    2.80
 -14  -2  -2   91.00    5.92
 -14   2  -2   84.48    5.53
  14  -2  -2   81.94    5.05
  14  -2  -2   89.93    5.49
  14  -2  -2   76.87    5.25
  14   2  -2  107.41    4.93
  14   2  -2   87.87    5.46
  14   2  -2   86.73    5.42
  14   2  -2   97.11    5.80
 -14  -2   2  108.18    5.05
 -14  -2   2   86.31    5.38
 -14   2   2   96.82    5.31
 -14   2   2   86.06    5.44
  14  -2   2   79.91    5.82
  14  -2   2   72.43    4.35
  14  -2   2   84.01    5.78
  14   2   2   88.56    6.11
  14   2   2   86.19    4.82
  14   2   2   86.23    5.84
 -14  -4  -2   52.99    2.58
 -14  -4  -2   61.75    3.07
 -14  -4  -2   69.39    5.38
 -14   4  -2   61.96    3.19
 -14   4  -2   63.58    5.23
  14  -4  -2   70.22    4.83
  14  -4  -2   76.28    5.14
  14  -4  -2   67.64    5.05
  14   4  -2   79.77    4.07
  14   4  -2   73.00    2.85
  14   4  -2   68.39    4.94
  14   4  -2   71.11    5.15
 -14  -4   2   80.04    4.21
 -14  -4   2   62.18    4.58
 -14  -4   2   64.55    2.65
 -14  -4   2   75.33    5.13
 -14   4   2   75.69    4.99
 -14   4   2   71.74    5.09
  14  -4   2   70.24    5.55
  14  -4   2   66.63    5.29
  14   4   2   71.50    5.30
  14   4   2   71.14    4.53
  14   4   2   71.02    5.14
 -14  -6  -2    5.99    1.13
 -14  -6  -2    9.44    2.75
 -14   6  -2    6.83    1.64
 -14   6  -2    9.34    2.84
  14  -6  -2    9.66    2.38
  14  -6  -2    9.86    2.84
  14  -6  -2    6.43    2.38
  14   6  -2   12.52    2.02
  14   6  -2   10.04    1.66
  14   6  -2    9.53    2.61
  14   6  -2    8.72    2.58
 -14  -6   2   11.77    2.09
 -14  -6   2    7.03    2.06
 -14  -6   2    9.28    1.54
 -14  -6   2    7.75    2.46
 -14   6   2   10.71    2.71
 -14   6   2   11.07    2.75
  14  -6   2   10.16    2.97
  14  -6   2    8.05    1.17
  14  -6   2    8.58    2.77
  14   6   2    9.50    3.04
  14   6   2   10.01    2.36
  14   6   2    8.79    2.80
 -14  -8  -2   85.32    3.60
 -14  -8  -2   91.82    6.11
 -14   8  -2  113.71    6.91
 -14   8  -2   83.37    4.31
 -14   8  -2  104.22    6.59
  14  -8  -2  104.62    5.43
  14  -8  -2  109.08    6.38
  14  -8  -2  101.91    6.13
  14   8  -2  113.53    4.25
  14   8  -2  113.15    4.50
  14   8  -2  105.31    6.30
 -14  -8   2   86.34    5.44
 -14  -8   2  103.16    4.20
 -14  -8   2   96.98    6.02
 -14   8   2  116.50    6.51
 -14   8   2  109.10    6.27
  14  -8   2   91.45    6.03
  14  -8   2   89.13    3.07
  14  -8   2  102.91    6.48
  14   8   2  100.64    6.22
  14   8   2  106.09    5.73
  14   8   2   96.38    6.35
 -14 -10  -2    7.64    1.59
 -14 -10  -2    7.04    2.67
 -14  10  -2   11.45    2.87
 -14  10  -2    4.95    2.07
 -14  10  -2    9.56    2.99
  14 -10  -2   12.85    2.55
  14 -10  -2   11.38    0.99
  14 -10  -2   11.41    2.87
  14  10  -2   14.36    1.85
  14  10  -2   12.83    2.28
  14  10  -2   10.67    3.01
 -14 -10   2    5.87    1.98
 -14 -10   2   11.90    2.10
 -14 -10   2   10.53    2.85
 -14  10   2   13.07    3.08
 -14  10   2    9.68    2.86
  14 -10   2    9.40    2.49
  14 -10   2    7.50    2.70
  14  10   2   10.38    2.79
  14  10   2   10.71    2.68
  14  10   2   10.14    3.10
 -14 -12  -2  109.01    4.82
 -14 -12  -2  134.61    7.55
 -14  12  -2  158.43    8.30
 -14  12  -2  110.79    5.52
 -14  12  -2  148.10    7.95
  14 -12  -2  151.42    6.15
  14 -12  -2  145.88    3.71
  14 -12  -2  132.41    4.49
  14 -12  -2  145.32    7.50
  14  12  -2  162.50    4.35
  14  12  -2  154.30    6.10
  14  12  -2  154.70    7.78
 -14 -12   2  120.97    6.44
 -14 -12   2  143.49    5.81
 -14 -12   2  138.59    7.27
 -14  12   2  166.50    8.21
 -14  12   2  122.80    5.56
 -14  12   2  141.63    7.38
  14 -12   2  132.77    7.08
  14 -12   2  133.91    7.56
  14  12   2  145.42    7.82
  14  12   2  124.06    4.82
  14  12   2  149.38    7.22
  14  12   2  149.19    7.94
 -14 -14  -2   47.47    3.95
 -14 -14  -2   54.10    5.05
 -14  14  -2   71.95    5.80
 -14  14  -2   70.04    5.71
  14 -14  -2   69.56    4.42
  14 -14  -2   67.60    3.11
  14 -14  -2   57.85    3.38
  14 -14  -2   64.71    5.56
  14  14  -2   73.03    2.74
  14  14  -2   67.74    4.60
  14  14  -2   67.48    5.68
 -14 -14   2   50.86    4.51
 -14 -14   2   58.83    5.19
 -14  14   2   72.83    5.65
 -14  14   2   55.78    3.92
 -14  14   2   61.88    5.50
  14 -14   2   54.28    4.60
  14 -14   2   62.27    5.73
  14  14   2   64.14    5.72
  14  14   2   56.95    3.69
  14  14   2   69.13    5.51
  14  14   2   70.55    6.02
 -14 -16  -2   80.48    4.99
 -14 -16  -2   92.87    6.80
 -14  16  -2  127.41    8.00
 -14  16  -2  110.85    7.56
  14 -16  -2  106.09    5.10
  14 -16  -2  102.34    4.18
  14 -16  -2  109.13    7.11
  14  16  -2  112.89    2.88
  14  16  -2  112.48    6.28
  14  16  -2  113.57    7.34
 -14 -16   2   81.39    5.75
 -14 -16   2  105.54    6.90
 -14  16   2  123.68    7.71
 -14  16   2   92.55    4.69
 -14  16   2  108.82    7.06
  14 -16   2   95.21    6.18
  14 -16   2   91.89    6.51
  14  16   2   95.78    6.40
  14  16   2   88.65    5.43
  14  16   2  102.61    6.73
  14  16   2  119.94    7.34
 -14 -18  -2    5.76    2.62
 -14 -18  -2    4.94    2.79
 -14  18  -2    8.10    3.36
 -14  18  -2    9.59    3.46
  14 -18  -2    7.01    1.98
  14 -18  -2    8.56    1.94
  14 -18  -2    7.79    3.01
  14  18  -2    8.84    0.76
  14  18  -2    7.92    0.79
  14  18  -2   14.09    3.21
  14  18  -2   11.99    3.59
 -14 -18   2    5.70    2.40
 -14 -18   2    9.10    2.98
 -14  18   2   12.56    3.27
 -14  18   2    6.98    1.87
 -14  18   2    6.80    3.11
  14 -18   2    4.81    2.51
  14 -18   2    4.26    2.94
  14  18   2    8.04    2.80
  14  18   2   10.23    3.27
  14  18   2    9.02    3.40
 -14 -20  -2    4.92    2.96
 -14 -20  -2    7.21    2.81
 -14  20  -2    4.12    3.19
 -14  20  -2    3.08    3.11
  14 -20  -2    5.01    1.82
  14 -20  -2    3.71    1.73
  14 -20  -2    8.17    3.29
  14  20  -2    5.87    2.78
  14  20  -2    4.07    2.97
 -14 -20   2    5.27    2.54
 -14 -20   2    6.23    2.88
 -14  20   2    7.37    2.85
 -14  20   2    6.43    1.70
 -14  20   2    7.75    3.38
  14 -20   2    4.21    2.27
  14 -20   2    4.89    2.73
  14  20   2    6.72    3.05
  14  20   2    6.92    3.08
  14  20   2    4.50    3.21
 -14 -22  -2   33.01    4.59
 -14 -22  -2   41.49    5.18
 -14  22  -2   61.89    6.70
 -14  22  -2   47.77    6.36
  14 -22  -2   42.81    3.36
  14 -22  -2   37.14    5.57
  14  22  -2   49.87    5.51
  14  22  -2   46.83    6.20
 -14 -22   2   33.14    4.75
 -14 -22   2   40.55    5.60
 -14  22   2   47.43    5.47
 -14  22   2   48.13    6.29
  14 -22   2   40.93    4.63
  14 -22   2   43.60    6.17
  14  22   2   42.94    5.34
  14  22   2   51.26    5.50
  14  22   2   52.51    6.39
 -14 -24  -2   11.18    3.76
 -14 -24  -2   22.89    4.96
 -14  24  -2   24.16    4.83
 -14  24  -2   22.16    5.20
  14 -24  -2   20.78    2.56
  14 -24  -2   15.91    4.29
  14  24  -2   22.06    4.47
  14  24  -2   18.18    4.67
 -14 -24   2   15.38    3.81
 -14 -24   2   23.93    4.78
 -14  24   2   20.09    4.40
 -14  24   2   25.64    5.20
  14 -24   2   19.73    3.65
  14 -24   2   24.19    4.79
  14  24   2   23.64    4.93
  14  24   2   17.89    4.72
 -14 -26  -2   46.85    5.85
 -14 -26  -2   65.69    7.21
 -14  26  -2   81.81    7.86
 -14  26  -2   78.46    8.04
  14 -26  -2   73.77    7.34
  14  26  -2   85.93    7.44
  14  26  -2   98.06    8.38
 -14 -26   2   56.60    6.05
 -14 -26   2   64.98    6.88
 -14  26   2   77.16    7.62
 -14  26   2   87.80    7.93
  14 -26   2   64.64    5.54
  14 -26   2   65.22    7.08
  14  26   2   78.90    5.54
  14  26   2   84.35    7.90
  14  26   2   71.69    7.56
 -14 -28  -2    0.27    3.61
 -14 -28  -2    4.94    3.23
 -14  28  -2    2.94    3.54
 -14  28  -2    7.31    4.24
  14 -28  -2    2.73    3.42
  14  28  -2    4.82    3.57
  14  28  -2    8.29    4.16
 -14 -28   2    2.89    3.35
 -14 -28   2    6.58    3.71
 -14  28   2    3.24    3.23
 -14  28   2    5.95    3.99
  14 -28   2    3.45    2.51
  14 -28   2    7.51    3.91
  14  28   2    3.25    2.15
  14  28   2    2.27    3.49
  14  28   2    9.76    4.42
 -14 -30  -2   20.60    5.17
 -14 -30  -2   34.30    6.26
 -14  30  -2   40.38    6.68
 -14  30  -2   47.89    7.57
  14 -30  -2   32.32    6.24
  14  30  -2   50.51    6.93
  14  30  -2   40.31    6.82
 -14 -30   2   25.02    5.35
 -14 -30   2   36.08    6.35
 -14  30   2   45.07    6.70
 -14  30   2   44.52    7.04
  14 -30   2   34.12    4.78
  14 -30   2   36.22    6.56
  14  30   2   38.19    4.37
  14  30   2   34.14    6.50
  14  30   2   41.70    6.90
 -14 -32  -2   -2.78    3.81
 -14 -32  -2   10.31    4.43
 -14  32  -2   10.82    4.56
 -14  32  -2    9.05    4.73
  14 -32  -2    9.27    4.28
  14  32  -2   10.63    4.41
  14  32  -2   11.66    4.59
 -14 -32   2    1.14    3.14
 -14 -32   2    7.13    4.06
 -14  32   2    4.88    3.91
 -14  32   2    5.81    4.33
  14 -32   2    6.52    2.81
  14 -32   2   10.48    4.58
  14  32   2    7.28    2.81
  14  32   2    4.80    4.05
  14  32   2   12.50    4.46
 -14 -34  -2   -2.91    4.22
 -14 -34  -2    6.04    4.25
 -14  34  -2    4.96    4.42
 -14  34  -2    1.65    4.26
  14 -34  -2    8.91    4.49
  14  34  -2    5.38    3.34
  14  34  -2    4.35    4.23
 -14 -34   2   -1.58    4.47
 -14 -34   2    5.21    3.83
 -14  34   2    4.17    3.48
 -14  34   2    9.19    4.90
  14 -34   2    3.96    3.84
  14  34   2    7.27    3.85
  14  34   2   11.36    4.88
 -14 -36  -2    1.03    4.62
 -14 -36  -2    8.12    4.54
 -14  36  -2    7.33    4.63
 -14  36  -2    8.26    5.36
  14 -36  -2    6.02    4.34
  14  36  -2    1.76    3.03
  14  36  -2    6.28    4.81
 -14 -36   2   -8.78    4.62
 -14 -36   2    4.01    3.97
 -14  36   2    8.18    3.92
 -14  36   2    5.51    4.62
  14 -36   2    5.63    4.46
  14  36   2    5.03    4.80
  14  36   2    6.99    5.11
 -14 -38  -2   -6.26    4.39
 -14 -38  -2    5.41    4.30
 -14  38  -2    2.19    3.33
 -14  38  -2   -1.32    4.31
  14 -38  -2    6.40    4.46
  14  38  -2    9.22    5.00
  14  38  -2    7.23    5.04
 -14 -38   2    0.65    3.88
 -14  38   2   -3.51    3.58
 -14  38   2    5.09    4.97
  14 -38   2    2.44    4.22
  14  38   2   -0.01    4.40
  14  38   2    2.10    4.50
 -14 -40  -2    2.94    4.32
 -14  40  -2   -2.52    3.92
 -14  40  -2    1.65    4.68
  14 -40  -2    0.71    4.24
  14  40  -2    1.52    4.54
 -14 -40   2    2.26    4.22
 -14  40   2   -1.74    4.22
 -14  40   2    0.78    4.75
  14 -40   2   -0.58    4.10
  14  40   2    1.58    4.74
 -16   0  -2   -0.32    0.66
 -16   0  -2    1.47    2.17
  16   0  -2    2.11    1.71
  16   0  -2   -0.13    1.83
 -16   0   2   -0.30    1.58
 -16   0   2   -0.07    0.68
 -16   0   2   -0.55    1.80
  16   0   2    2.25    2.04
  16   0   2   -0.20    1.28
  16   0   2   -0.26    2.03
 -16  -2  -2   42.82    2.56
 -16  -2  -2   49.45    5.10
 -16   2  -2   46.26    4.63
  16  -2  -2   56.49    4.95
  16  -2  -2   51.28    4.88
  16   2  -2   51.42    4.99
  16   2  -2   56.15    5.11
 -16  -2   2   57.66    4.31
 -16  -2   2   48.41    4.71
 -16   2   2   58.84    4.70
 -16   2   2   53.84    4.94
  16  -2   2   46.89    4.74
  16  -2   2   50.79    4.02
  16  -2   2   48.22    5.09
  16   2   2   48.25    4.85
  16   2   2   53.13    4.11
  16   2   2   52.84    5.24
 -16  -4  -2    0.47    0.79
 -16  -4  -2    1.11    0.93
 -16  -4  -2   -0.58    1.90
 -16   4  -2    1.35    1.11
 -16   4  -2    0.02    2.04
  16  -4  -2    0.16    1.71
  16  -4  -2    2.44    2.10
  16   4  -2    2.09    1.26
  16   4  -2    0.72    0.81
  16   4  -2   -2.43    1.76
 -16  -4   2    0.63    1.70
 -16  -4   2   -1.05    1.13
 -16  -4   2    0.90    0.78
 -16  -4   2    2.62    2.18
 -16   4   2    1.52    2.01
 -16   4   2   -0.41    1.87
  16  -4   2    1.45    1.86
  16  -4   2    1.38    1.54
  16  -4   2    0.83    2.24
  16   4   2    0.46    1.88
  16   4   2    0.88    1.48
  16   4   2   -0.92    1.97
 -16  -6  -2   25.37    2.19
 -16  -6  -2   27.47    2.40
 -16  -6  -2   28.73    4.44
 -16   6  -2   22.11    2.75
 -16   6  -2   30.79    4.74
  16  -6  -2   33.72    3.93
  16  -6  -2   27.84    4.21
  16   6  -2   33.01    2.98
  16   6  -2   35.80    2.52
  16   6  -2   30.42    4.38
 -16  -6   2   33.97    3.37
 -16  -6   2   22.08    3.18
 -16  -6   2   31.91    2.38
 -16  -6   2   28.65    4.18
 -16   6   2   34.22    4.23
 -16   6   2   31.03    4.32
  16  -6   2   27.00    4.36
  16  -6   2   32.89    4.72
  16   6   2   25.01    4.39
  16   6   2   35.31    3.71
  16   6   2   31.09    4.61
 -16  -8  -2   11.88    1.72
 -16  -8  -2   12.88    3.48
 -16   8  -2   22.27    4.30
 -16   8  -2   10.24    2.22
 -16   8  -2   16.35    3.66
  16  -8  -2   18.65    3.26
  16  -8  -2   16.29    3.49
  16   8  -2   18.67    2.48
  16   8  -2   17.35    2.35
  16   8  -2   15.66    3.52
 -16  -8   2   14.67    2.83
 -16  -8   2   18.13    2.24
 -16  -8   2   17.56    3.54
 -16   8   2   18.42    3.66
 -16   8   2   18.61    3.72
  16  -8   2   14.73    3.58
  16  -8   2   18.16    3.74
  16   8   2   14.90    3.34
  16   8   2   18.85    3.19
  16   8   2   12.95    3.21
 -16 -10  -2   53.60    3.46
 -16 -10  -2   56.76    5.60
 -16  10  -2   76.93    6.52
 -16  10  -2   52.26    4.36
 -16  10  -2   64.91    6.06
  16 -10  -2   65.07    4.79
  16 -10  -2   57.74    5.41
  16  10  -2   73.05    3.76
  16  10  -2   70.15    4.23
  16  10  -2   71.95    6.03
 -16 -10   2   61.25    5.12
 -16 -10   2   64.63    3.84
 -16 -10   2   62.09    5.55
 -16  10   2   73.11    5.96
 -16  10   2   62.51    5.60
  16 -10   2   59.92    5.17
  16 -10   2   58.71    2.52
  16 -10   2   62.50    5.82
  16  10   2   56.32    5.31
  16  10   2   62.11    4.97
  16  10   2   67.46    6.13
 -16 -12  -2   20.64    2.58
 -16 -12  -2   27.31    4.53
 -16  12  -2   29.66    4.69
 -16  12  -2   33.15    5.09
  16 -12  -2   27.83    3.77
  16 -12  -2   27.56    1.58
  16 -12  -2   28.66    4.54
  16  12  -2   30.95    2.52
  16  12  -2   37.20    3.62
  16  12  -2   30.61    4.76
 -16 -12   2   24.22    3.64
 -16 -12   2   30.73    3.19
 -16 -12   2   28.08    4.39
 -16  12   2   32.76    4.87
 -16  12   2   34.10    4.84
  16 -12   2   26.35    4.34
  16 -12   2   29.60    4.76
  16  12   2   27.83    4.76
  16  12   2   25.70    3.94
  16  12   2   24.16    4.59
 -16 -14  -2   18.82    2.76
 -16 -14  -2   29.41    4.85
 -16  14  -2   38.71    5.67
 -16  14  -2   37.42    5.43
  16 -14  -2   30.73    3.53
  16 -14  -2   29.16    2.03
  16 -14  -2   27.14    2.42
  16 -14  -2   25.33    4.51
  16  14  -2   30.76    2.33
  16  14  -2   31.50    3.55
  16  14  -2   28.26    4.65
 -16 -14   2   21.63    3.57
 -16 -14   2   26.72    4.40
 -16  14   2   39.15    5.51
 -16  14   2   31.22    4.91
  16 -14   2   31.90    4.66
  16 -14   2   32.11    5.15
  16  14   2   29.82    4.64
  16  14   2   28.80    4.36
  16  14   2   30.69    4.97
 -16 -16  -2    1.00    1.91
 -16 -16  -2    5.97    3.03
 -16  16  -2    3.21    2.58
 -16  16  -2    5.53    3.35
  16 -16  -2    3.58    2.05
  16 -16  -2    5.74    1.48
  16 -16  -2    3.89    1.56
  16 -16  -2    6.02    3.03
  16  16  -2    3.77    1.11
  16  16  -2    3.37    2.08
  16  16  -2    6.60    3.26
 -16 -16   2    0.47    1.37
 -16 -16   2    3.06    2.56
 -16  16   2    4.51    2.55
 -16  16   2    4.61    2.87
  16 -16   2    2.36    2.50
  16 -16   2    0.86    2.22
  16  16   2    4.10    3.19
  16  16   2    3.19    2.10
  16  16   2    4.60    3.17
 -16 -18  -2   16.36    3.30
 -16 -18  -2   21.52    4.31
 -16  18  -2   28.07    4.96
 -16  18  -2   22.08    4.90
  16 -18  -2   25.56    3.47
  16 -18  -2   23.65    2.57
  16 -18  -2   24.03    2.80
  16 -18  -2   23.27    4.68
  16  18  -2   26.01    1.90
  16  18  -2   24.74    3.97
  16  18  -2   23.22    4.71
 -16 -18   2   19.98    3.79
 -16 -18   2   23.52    4.51
 -16  18   2   27.03    5.06
 -16  18   2   24.59    4.75
  16 -18   2   20.26    3.94
  16 -18   2   23.75    4.96
  16  18   2   22.24    4.29
  16  18   2   22.66    4.49
  16  18   2   22.68    4.87
 -16 -20  -2   21.00    3.89
 -16 -20  -2   34.10    5.37
 -16  20  -2   42.35    6.02
 -16  20  -2   38.97    6.18
  16 -20  -2   34.62    3.60
  16 -20  -2   35.28    5.67
  16  20  -2   36.60    4.96
  16  20  -2   33.92    5.61
 -16 -20   2   22.09    3.96
 -16 -20   2   29.14    4.97
 -16  20   2   42.83    6.32
 -16  20   2   43.34    6.10
  16 -20   2   33.20    4.80
  16 -20   2   34.88    5.61
  16  20   2   35.84    5.47
  16  20   2   39.58    5.64
  16  20   2   30.91    5.56
 -16 -22  -2   18.64    4.17
 -16 -22  -2   27.75    5.50
 -16  22  -2   26.67    5.58
 -16  22  -2   30.63    5.67
  16 -22  -2   28.63    3.25
  16 -22  -2   24.84    5.15
  16  22  -2   25.41    4.53
  16  22  -2   28.13    5.44
 -16 -22   2   16.90    3.87
 -16 -22   2   20.20    4.52
 -16  22   2   24.84    4.85
 -16  22   2   30.64    5.40
  16 -22   2   23.38    4.22
  16 -22   2   23.78    5.14
  16  22   2   25.59    4.95
  16  22   2   24.08    4.89
  16  22   2   28.49    5.58
 -16 -24  -2   12.93    4.24
 -16 -24  -2   18.14    4.77
 -16  24  -2   26.40    5.29
 -16  24  -2   30.60    6.05
  16 -24  -2   24.35    3.18
  16 -24  -2   27.40    5.51
  16  24  -2   26.69    4.85
  16  24  -2   35.30    6.10
 -16 -24   2   20.54    4.31
 -16 -24   2   24.75    5.14
 -16  24   2   25.56    5.07
 -16  24   2   24.67    5.31
  16 -24   2   21.32    4.14
  16 -24   2   25.51    5.18
  16  24   2   25.80    5.26
  16  24   2   32.85    6.00
 -16 -26  -2    3.85    3.54
 -16 -26  -2    6.90    3.90
 -16  26  -2   11.67    4.54
 -16  26  -2    7.67    4.35
  16 -26  -2    5.77    3.91
  16  26  -2   11.67    4.01
  16  26  -2    6.33    3.93
 -16 -26   2    7.32    2.94
 -16 -26   2    6.66    3.61
 -16  26   2    8.03    4.19
 -16  26   2    9.80    4.40
  16 -26   2    7.69    3.09
  16 -26   2    2.55    3.37
  16  26   2   11.52    4.38
  16  26   2    8.87    4.29
 -16 -28  -2    1.81    3.79
 -16 -28  -2   14.38    4.67
 -16  28  -2   17.38    4.65
 -16  28  -2   10.22    5.00
  16 -28  -2   11.83    4.68
  16  28  -2   15.68    4.60
  16  28  -2   15.90    4.94
 -16 -28   2    8.15    3.86
 -16 -28   2   11.37    4.12
 -16  28   2   15.38    5.05
 -16  28   2   14.40    5.09
  16 -28   2    9.82    3.24
  16 -28   2   17.09    5.12
  16  28   2   13.41    3.27
  16  28   2   12.91    4.73
  16  28   2   13.46    4.94
 -16 -30  -2   10.22    4.76
 -16 -30  -2   21.31    5.40
 -16  30  -2   29.56    5.78
 -16  30  -2   25.53    6.37
  16 -30  -2   25.98    5.98
  16  30  -2   21.39    5.08
  16  30  -2   20.51    5.75
 -16 -30   2   13.24    4.00
 -16 -30   2   19.82    5.19
 -16  30   2   22.91    5.35
 -16  30   2   23.07    5.95
  16 -30   2   22.14    4.23
  16 -30   2   28.17    6.10
  16  30   2   25.55    4.18
  16  30   2   30.80    6.19
  16  30   2   34.73    6.78
 -16 -32  -2   -3.93    3.99
 -16 -32  -2    6.71    4.23
 -16  32  -2    6.47    3.65
 -16  32  -2    2.65    3.88
  16 -32  -2    4.04    3.83
  16  32  -2    5.72    3.85
  16  32  -2    4.97    4.42
 -16 -32   2   -2.18    3.90
 -16 -32   2   10.31    4.67
 -16  32   2    7.21    4.37
 -16  32   2    2.35    4.20
  16 -32   2    5.36    3.14
  16 -32   2    3.87    4.09
  16  32   2    4.21    4.30
  16  32   2    3.07    3.91
 -16 -34  -2  -10.30    3.84
 -16 -34  -2    1.77    3.70
 -16  34  -2    0.38    3.11
 -16  34  -2   -1.96    4.10
  16 -34  -2   -1.23    3.42
  16  34  -2   -0.29    2.61
  16  34  -2    1.18    3.79
 -16 -34   2   -6.12    4.19
 -16 -34   2   -0.97    3.41
 -16  34   2    0.75    3.83
 -16  34   2    1.18    4.32
  16 -34   2    3.37    4.13
  16  34   2   -1.13    2.85
  16  34   2    1.36    4.11
 -16 -36  -2   -6.55    4.21
 -16 -36  -2    7.54    4.69
 -16  36  -2    5.77    4.91
 -16  36  -2   12.86    5.72
  16 -36  -2   12.92    5.34
  16  36  -2   15.60    5.38
  16  36  -2   20.72    6.28
 -16 -36   2   -5.91    5.13
 -16 -36   2    6.53    4.42
 -16  36   2   11.03    5.18
 -16  36   2    4.75    5.12
  16 -36   2    7.76    4.71
  16  36   2   10.29    5.62
  16  36   2   21.42    6.50
 -16 -38  -2   -9.91    4.38
 -16 -38  -2    3.54    4.25
 -16  38  -2   -0.82    4.36
 -16  38  -2   -3.77    4.46
  16 -38  -2    1.88    4.50
  16  38  -2   -0.73    4.10
  16  38  -2    0.30    4.45
 -16 -38   2    0.63    3.99
 -16  38   2    0.77    3.24
 -16  38   2    2.07    4.85
  16 -38   2    2.39    4.42
  16  38   2    0.41    4.94
  16  38   2    4.53    5.10
 -18   0  -2    5.53    1.31
 -18   0  -2    6.09    3.04
  18   0  -2   11.39    3.00
  18   0  -2    7.44    3.07
 -18   0   2    7.34    2.57
 -18   0   2    5.83    2.72
  18   0   2    6.34    3.25
  18   0   2    6.54    2.08
  18   0   2    7.30    3.31
 -18  -2  -2    0.51    0.86
 -18  -2  -2   -1.26    2.18
 -18   2  -2    0.23    2.41
  18  -2  -2    0.95    2.15
  18  -2  -2   -0.71    2.19
  18   2  -2    0.02    2.20
  18   2  -2    0.47    2.34
 -18  -2   2    0.01    1.71
 -18  -2   2   -0.54    0.66
 -18  -2   2    0.09    2.14
 -18   2   2   -0.37    1.95
 -18   2   2    0.32    2.11
  18  -2   2    1.14    2.15
  18  -2   2    0.14    1.57
  18  -2   2    1.30    2.64
  18   2   2   -0.20    2.62
  18   2   2    1.53    1.77
  18   2   2   -0.25    2.34
 -18  -4  -2   41.24    2.79
 -18  -4  -2   47.48    5.51
 -18   4  -2   45.69    3.31
 -18   4  -2   45.64    5.54
  18  -4  -2   50.48    5.09
  18  -4  -2   51.46    5.46
  18   4  -2   54.29    2.59
  18   4  -2   44.51    5.19
 -18  -4   2   49.17    4.49
 -18  -4   2   41.04    4.44
 -18  -4   2   48.59    5.17
 -18   4   2   57.82    5.27
 -18   4   2   40.85    4.99
  18  -4   2   42.96    4.90
  18  -4   2   47.98    4.10
  18  -4   2   43.88    5.70
  18   4   2   48.00    5.75
  18   4   2   53.37    4.39
  18   4   2   50.08    5.71
 -18  -6  -2   10.81    1.67
 -18  -6  -2   11.38    1.87
 -18  -6  -2   14.00    3.77
 -18   6  -2   10.76    2.10
 -18   6  -2   12.52    3.70
  18  -6  -2   16.76    3.47
  18  -6  -2   12.06    3.49
  18   6  -2   16.52    2.10
  18   6  -2   15.41    3.87
 -18  -6   2    9.60    2.58
 -18  -6   2   15.06    1.97
 -18  -6   2   17.15    3.84
 -18   6   2   17.52    3.60
 -18   6   2   14.88    3.68
  18  -6   2   17.77    4.14
  18  -6   2   15.72    2.68
  18  -6   2   14.30    3.99
  18   6   2   11.44    3.83
  18   6   2   13.79    2.93
  18   6   2   15.21    3.95
 -18  -8  -2    4.94    1.38
 -18  -8  -2    6.32    1.69
 -18  -8  -2    8.35    3.34
 -18   8  -2    4.99    2.26
 -18   8  -2    8.37    3.46
  18  -8  -2    9.82    2.84
  18  -8  -2    6.48    3.10
  18   8  -2    9.58    2.20
  18   8  -2    8.27    1.86
  18   8  -2    8.52    3.41
 -18  -8   2    4.30    2.09
 -18  -8   2    7.35    1.73
 -18  -8   2    7.09    3.21
 -18   8   2    7.88    3.19
 -18   8   2    7.27    3.10
  18  -8   2    4.68    3.07
  18  -8   2   10.11    3.50
  18   8   2    7.76    3.75
  18   8   2   10.01    2.83
  18   8   2    7.40    3.48
 -18 -10  -2   46.11    3.36
 -18 -10  -2   48.43    5.78
 -18  10  -2   61.82    5.95
 -18  10  -2   72.77    6.79
  18 -10  -2   54.90    4.95
  18 -10  -2   55.47    5.92
  18  10  -2   63.62    3.90
  18  10  -2   59.35    3.96
  18  10  -2   54.96    5.92
 -18 -10   2   54.03    5.11
 -18 -10   2   54.84    3.76
 -18 -10   2   55.37    5.68
 -18  10   2   68.08    5.82
 -18  10   2   54.89    5.78
  18 -10   2   52.50    5.30
  18 -10   2   54.37    6.06
  18  10   2   57.55    6.45
  18  10   2   61.97    5.21
  18  10   2   53.68    6.19
 -18 -12  -2   37.67    3.53
 -18 -12  -2   49.84    5.95
 -18  12  -2   53.85    6.37
 -18  12  -2   52.30    6.26
  18 -12  -2   53.10    4.83
  18 -12  -2   47.11    5.72
  18  12  -2   55.11    3.54
  18  12  -2   54.51    4.25
  18  12  -2   52.49    6.09
 -18 -12   2   48.24    5.00
 -18 -12   2   55.07    5.93
 -18  12   2   53.32    5.48
 -18  12   2   60.18    6.12
  18 -12   2   46.59    5.66
  18 -12   2   43.81    2.11
  18 -12   2   50.56    6.04
  18  12   2   47.27    6.38
  18  12   2   56.08    5.30
  18  12   2   44.18    6.20
 -18 -14  -2   37.46    3.81
 -18 -14  -2   40.49    5.99
 -18  14  -2   47.06    5.66
 -18  14  -2   43.18    6.17
  18 -14  -2   40.23    4.29
  18 -14  -2   40.78    5.75
  18  14  -2   49.84    4.51
  18  14  -2   48.39    5.92
 -18 -14   2   32.27    4.33
 -18 -14   2   47.30    5.64
 -18  14   2   47.15    5.38
 -18  14   2   44.70    5.95
  18 -14   2   46.30    5.68
  18 -14   2   45.12    6.21
  18  14   2   41.31    5.82
  18  14   2   48.86    5.27
  18  14   2   49.12    6.57
 -18 -16  -2   71.74    5.31
 -18 -16  -2   98.10    8.01
 -18  16  -2  110.99    8.60
 -18  16  -2   97.21    8.10
  18 -16  -2   92.35    5.95
  18 -16  -2   83.59    3.80
  18 -16  -2   92.37    7.61
  18  16  -2  103.55    6.36
  18  16  -2  110.41    8.10
 -18 -16   2   88.69    6.76
 -18 -16   2   87.83    7.25
 -18  16   2  120.55    8.62
 -18  16   2   99.65    7.76
  18 -16   2   90.00    7.10
  18 -16   2   95.37    7.97
  18  16   2   94.91    7.90
  18  16   2   98.69    7.10
  18  16   2  106.93    8.26
 -18 -18  -2    0.17    2.33
 -18 -18  -2   -0.44    2.98
 -18  18  -2   10.46    4.21
 -18  18  -2    6.21    3.66
  18 -18  -2    1.52    2.09
  18 -18  -2    3.33    1.55
  18 -18  -2    4.20    3.46
  18  18  -2    3.39    2.38
  18  18  -2    2.37    3.04
 -18 -18   2    3.75    2.06
 -18 -18   2    4.10    2.99
 -18  18   2    4.04    2.84
 -18  18   2    5.58    3.35
  18 -18   2    4.36    3.05
  18 -18   2    5.61    3.63
  18  18   2    7.89    3.89
  18  18   2    4.04    3.08
  18  18   2    6.30    3.18
 -18 -20  -2   -1.23    2.57
 -18 -20  -2    0.21    3.12
 -18  20  -2    4.17    2.92
 -18  20  -2    4.20    3.65
  18 -20  -2    3.64    2.11
  18 -20  -2    5.18    1.81
  18 -20  -2    2.17    3.08
  18  20  -2    2.16    2.68
  18  20  -2    2.68    3.20
 -18 -20   2    2.96    2.02
 -18 -20   2    1.57    2.95
 -18  20   2    4.85    3.63
 -18  20   2    3.00    3.26
  18 -20   2    1.58    2.76
  18 -20   2    5.56    3.74
  18  20   2    2.10    2.50
  18  20   2    1.88    3.17
  18  20   2    5.98    3.64
 -18 -22  -2   -6.19    2.65
 -18 -22  -2    1.65    3.23
 -18  22  -2    5.86    3.33
 -18  22  -2    7.79    4.16
  18 -22  -2    5.34    2.29
  18 -22  -2    3.20    3.29
  18  22  -2    7.74    3.32
  18  22  -2    5.35    3.68
 -18 -22   2    1.75    1.99
 -18 -22   2    1.68    2.98
 -18  22   2    2.11    3.39
 -18  22   2    6.58    3.77
  18 -22   2    3.88    3.01
  18 -22   2    5.42    3.77
  18  22   2    6.74    3.62
  18  22   2    1.20    2.44
  18  22   2    5.35    3.83
 -18 -24  -2    0.14    3.54
 -18 -24  -2    8.45    3.85
 -18  24  -2   12.55    4.87
 -18  24  -2    8.34    4.71
  18 -24  -2    6.55    4.03
  18  24  -2    8.71    3.54
  18  24  -2    7.77    4.14
 -18 -24   2    7.43    3.21
 -18 -24   2   11.02    4.00
 -18  24   2   10.66    3.89
 -18  24   2    9.97    4.38
  18 -24   2   11.51    3.77
  18 -24   2    9.42    4.35
  18  24   2   10.25    3.59
  18  24   2    9.77    4.41
 -18 -26  -2   -3.68    3.68
 -18 -26  -2    1.03    3.38
 -18  26  -2    4.00    3.26
 -18  26  -2   -0.16    3.65
  18 -26  -2    2.45    3.67
  18  26  -2    3.07    3.57
  18  26  -2    3.71    3.80
 -18 -26   2    4.14    3.21
 -18 -26   2    3.69    3.35
 -18  26   2    4.77    3.35
 -18  26   2    1.70    3.59
  18 -26   2   -1.53    2.84
  18 -26   2   -0.37    3.46
  18  26   2    2.96    2.81
  18  26   2    0.67    3.38
 -18 -28  -2   -1.19    3.00
 -18  28  -2   -1.94    2.37
 -18  28  -2    0.07    3.68
  18 -28  -2   -0.47    3.27
  18  28  -2    0.56    3.05
  18  28  -2   -0.77    3.70
 -18 -28   2    3.11    3.26
 -18 -28   2    1.39    3.37
 -18  28   2   -0.31    3.64
 -18  28   2    2.41    3.63
  18 -28   2   -1.07    2.89
  18 -28   2    0.64    3.60
  18  28   2   -0.47    2.61
  18  28   2    6.17    4.34
 -18 -30  -2  -11.65    3.92
 -18 -30  -2    1.44    3.59
 -18  30  -2   -4.92    3.52
 -18  30  -2    1.67    3.96
  18 -30  -2    0.90    3.60
  18  30  -2    0.85    3.35
  18  30  -2    0.93    4.01
 -18 -30   2   -0.71    3.48
 -18 -30   2   -5.04    2.76
 -18  30   2   -2.95    3.39
 -18  30   2    2.93    3.93
  18 -30   2   -3.98    2.50
  18 -30   2    5.22    4.25
  18  30   2    0.30    3.71
  18  30   2   -0.43    3.84
 -18 -32  -2   -8.74    3.93
 -18 -32  -2    4.51    4.20
 -18  32  -2    0.23    4.24
 -18  32  -2    9.15    5.21
  18 -32  -2    6.83    4.37
  18  32  -2    7.83    4.36
  18  32  -2    6.97    4.42
 -18 -32   2    0.95    4.27
 -18 -32   2    2.41    3.70
 -18  32   2    3.83    3.15
 -18  32   2    8.40    4.97
  18 -32   2    5.84    4.40
  18  32   2    8.15    5.03
  18  32   2    8.70    4.92
 -18 -34  -2   -6.65    4.19
 -18 -34  -2    3.59    4.24
 -18  34  -2    5.46    4.97
 -18  34  -2    1.49    4.26
  18 -34  -2   -3.25    3.65
  18  34  -2    5.44    4.20
  18  34  -2    3.83    4.68
 -18 -34   2   -8.30    4.37
 -18 -34   2   -0.81    3.58
 -18  34   2    2.89    3.46
 -18  34   2   -1.49    3.82
  18 -34   2   -0.50    3.83
  18  34   2   -0.49    4.20
  18  34   2    5.14    4.94
 -18 -36  -2   -5.25    4.72
 -18 -36  -2    3.42    4.56
 -18  36  -2    0.04    4.62
 -18  36  -2    4.24    5.18
  18 -36  -2    2.11    4.44
  18  36  -2    3.99    3.68
  18  36  -2   -0.35    4.37
 -18 -36   2   -0.16    3.70
 -18  36   2    3.42    4.77
 -18  36   2    6.65    5.02
  18 -36   2    4.09    4.86
  18  36   2    0.75    4.72
  18  36   2    4.33    5.22
 -20   0  -2   -1.29    0.92
 -20   0  -2    4.19    3.14
  20   0  -2   -1.37    2.21
  20   0  -2    3.11    2.94
 -20   0   2    0.39    2.24
 -20   0   2    0.56    2.43
  20   0   2    1.25    2.28
  20   0   2    0.06    1.80
  20   0   2    1.27    2.29
 -20  -2  -2   45.00    3.22
 -20  -2  -2   48.61    6.07
 -20   2  -2   55.44    6.43
  20  -2  -2   51.13    5.73
  20  -2  -2   60.37    6.34
  20   2  -2   59.28    6.27
  20   2  -2   55.02    6.16
 -20  -2   2   55.39    5.11
 -20  -2   2   46.00    4.91
 -20  -2   2   58.67    6.10
 -20   2   2   61.78    5.70
 -20   2   2   59.54    6.16
  20  -2   2   56.24    6.51
  20  -2   2   51.40    4.47
  20  -2   2   64.06    6.65
  20   2   2   47.64    6.48
  20   2   2   47.74    4.51
  20   2   2   51.76    6.30
 -20  -4  -2   36.17    3.04
 -20  -4  -2   42.02    5.96
 -20   4  -2   43.02    6.11
  20  -4  -2   54.76    5.71
  20  -4  -2   48.78    5.97
  20   4  -2   44.77    2.39
  20   4  -2   36.92    5.59
 -20  -4   2   54.23    4.88
 -20  -4   2   44.26    4.87
 -20  -4   2   37.52    5.49
 -20   4   2   44.27    5.32
 -20   4   2   49.83    5.88
  20  -4   2   44.91    5.42
  20  -4   2   38.17    3.78
  20  -4   2   44.01    6.14
  20   4   2   46.43    6.46
  20   4   2   48.82    4.70
  20   4   2   41.87    6.11
 -20  -6  -2   13.65    2.00
 -20  -6  -2   19.29    2.09
 -20  -6  -2   15.40    4.20
 -20   6  -2   12.97    2.48
 -20   6  -2   16.58    4.43
  20  -6  -2   19.50    4.08
  20  -6  -2   12.45    3.89
  20   6  -2   17.61    2.19
  20   6  -2   18.41    4.31
 -20  -6   2   15.29    3.25
 -20  -6   2   20.09    4.30
 -20   6   2   18.01    4.13
 -20   6   2   18.54    4.30
  20  -6   2   18.90    4.62
  20  -6   2   15.92    2.97
  20  -6   2   16.57    4.17
  20   6   2   23.22    4.67
  20   6   2   18.67    3.38
  20   6   2   18.88    4.76
 -20  -8  -2    2.41    1.36
 -20  -8  -2    4.43    1.59
 -20  -8  -2    2.90    3.21
 -20   8  -2   11.49    3.99
  20  -8  -2    6.46    2.85
  20  -8  -2    5.61    3.36
  20   8  -2    4.96    1.80
  20   8  -2    2.39    3.21
 -20  -8   2    4.89    2.34
 -20  -8   2    8.31    3.46
 -20   8   2    6.09    3.29
 -20   8   2    4.95    3.25
  20  -8   2   10.51    3.92
  20  -8   2    3.63    1.83
  20  -8   2    7.80    3.69
  20   8   2    2.84    2.66
  20   8   2    5.85    2.68
  20   8   2    8.46    3.82
 -20 -10  -2    1.06    1.23
 -20 -10  -2    1.47    3.10
 -20  10  -2   -1.15    2.96
  20 -10  -2    0.71    2.16
  20 -10  -2   -0.79    2.85
  20  10  -2    1.16    1.50
  20  10  -2   -2.02    2.86
 -20 -10   2    1.19    1.88
 -20 -10   2    1.28    2.95
 -20  10   2    3.54    3.06
 -20  10   2    2.23    3.04
  20 -10   2    1.85    3.16
  20 -10   2    1.15    3.01
  20  10   2    2.11    2.71
  20  10   2    2.69    2.53
  20  10   2    4.03    3.10
 -20 -12  -2   13.93    2.40
 -20 -12  -2   21.76    4.97
 -20  12  -2   25.81    5.04
 -20  12  -2   21.09    4.89
  20 -12  -2   17.32    3.70
  20 -12  -2   15.62    4.31
  20  12  -2   21.17    3.19
  20  12  -2   17.65    4.76
 -20 -12   2   10.71    2.91
 -20 -12   2   14.80    4.24
 -20  12   2   22.73    4.91
 -20  12   2   19.56    4.58
  20 -12   2   14.31    4.21
  20 -12   2   21.88    4.93
  20  12   2   20.80    4.74
  20  12   2   19.09    3.93
  20  12   2   19.16    4.87
 -20 -14  -2   12.50    2.66
 -20 -14  -2   14.43    4.54
 -20  14  -2   20.24    5.17
 -20  14  -2   17.79    4.81
  20 -14  -2   18.48    3.71
  20 -14  -2   20.10    4.75
  20  14  -2   21.72    3.49
  20  14  -2   17.16    4.52
 -20 -14   2   10.03    3.05
 -20 -14   2   22.12    4.79
 -20  14   2   21.66    4.99
 -20  14   2   19.52    4.79
  20 -14   2   10.05    3.89
  20 -14   2   14.92    4.47
  20  14   2   18.22    4.46
  20  14   2   17.09    3.92
  20  14   2   21.80    5.11
 -20 -16  -2    9.72    2.65
 -20 -16  -2   16.03    4.60
 -20  16  -2   18.82    5.29
 -20  16  -2   17.06    4.97
  20 -16  -2   16.81    3.55
  20 -16  -2   20.15    5.04
  20  16  -2   18.42    3.63
  20  16  -2   17.35    4.72
 -20 -16   2   14.50    3.45
 -20 -16   2   13.35    4.18
 -20  16   2   17.02    4.83
 -20  16   2   16.14    4.58
  20 -16   2   15.87    4.31
  20 -16   2   20.07    5.07
  20  16   2   20.91    4.83
  20  16   2   22.95    4.45
  20  16   2   20.97    5.02
 -20 -18  -2   -0.23    2.32
 -20 -18  -2    4.47    3.62
 -20  18  -2    6.51    4.03
 -20  18  -2    6.74    4.06
  20 -18  -2    6.89    2.51
  20 -18  -2    4.33    3.49
  20  18  -2    6.24    2.86
  20  18  -2    4.44    3.45
 -20 -18   2    3.29    2.42
 -20 -18   2    6.53    3.65
 -20  18   2    3.99    3.03
 -20  18   2    5.94    3.72
  20 -18   2    5.75    3.51
  20 -18   2    5.05    3.76
  20  18   2    9.38    3.61
  20  18   2    4.40    3.17
  20  18   2    2.76    2.89
 -20 -20  -2   17.66    3.82
 -20 -20  -2   35.98    6.33
 -20  20  -2   32.92    6.47
 -20  20  -2   42.29    6.77
  20 -20  -2   37.13    4.46
  20 -20  -2   27.77    5.67
  20  20  -2   36.33    5.05
  20  20  -2   37.00    6.39
 -20 -20   2   23.24    4.35
 -20 -20   2   24.99    5.30
 -20  20   2   29.32    5.98
 -20  20   2   29.15    5.80
  20 -20   2   28.41    5.24
  20 -20   2   39.31    6.66
  20  20   2   32.53    6.07
  20  20   2   27.20    5.17
  20  20   2   28.73    5.91
 -20 -22  -2   -1.07    2.69
 -20 -22  -2    2.92    3.47
 -20  22  -2    6.04    3.51
 -20  22  -2    3.63    4.03
  20 -22  -2    3.33    2.13
  20 -22  -2    3.55    3.63
  20  22  -2   -1.37    2.36
  20  22  -2    1.84    3.62
 -20 -22   2   -0.04    2.35
 -20 -22   2    1.58    3.00
 -20  22   2    1.33    2.79
 -20  22   2   -2.66    2.91
  20 -22   2    1.63    3.08
  20 -22   2    3.27    4.07
  20  22   2    6.50    3.93
  20  22   2    4.36    3.53
  20  22   2   -0.57    3.61
[truncated: 1,441,221 more chars]
